# Supplementary material for: Molecular profiling of NOD mouse islets reveals a novel regulator of insulitis onset
Source: Sci Rep. 2024 Jun 25;14:14669. doi: 10.1038/s41598-024-65454-x (PMC11199597; doi:10.1038/s41598-024-65454-x)
Supplement: Supplementary file 2 — Supplementary Table 1. [file 41598_2024_65454_MOESM2_ESM.xlsx]

## Sheet: Supplemental-Table1
Supplemental Table 1. DEGs and expression values for the described comparasions generated by CLC Genomics Workbench 23.0
Name																NOD 4W expression quantities												NOD 6W expression quantities												NOD 8W expression quantities
	NOD 6w vs NOD4w Log2 fold change	NOD 6w vs NOD4w Fold change	NOD 6w vs NOD4w P-value	NOD 8W vs NOD 6W Log2 fold change	NOD 8W vs NOD 6W Fold change	NOD 8W vs NOD 6W P-value	NOD 10w vs NOD 8w Log2 fold change	NOD 10w vs NOD 8w Fold change	NOD 10w vs NOD 8w P-value	NOD 12W vs NOD 10W Log2 fold change	NOD 12W vs NOD 10W Fold change	NOD 12W vs NOD 10W P-value	NOD 12W vs NOD 4W Log2 fold change	NOD 12W vs NOD 4W Fold change	NOD 12W vs NOD 4W -value	NOD4w_1 (GE) - Total counts	NOD4w_1 (GE) - RPKM	NOD4w_1 (GE) - TPM	NOD4w_1 (GE) - CPM	NOD4w_2 (GE) - Total counts	NOD4w_2 (GE) - RPKM	NOD4w_2 (GE) - TPM	NOD4w_2 (GE) - CPM	NOD4w_3 (GE) - Total counts	NOD4w_3 (GE) - RPKM	NOD4w_3 (GE) - TPM	NOD4w_3 (GE) - CPM	NOD6w_1 (GE) - Total counts	NOD6w_1 (GE) - RPKM	NOD6w_1 (GE) - TPM	NOD6w_1 (GE) - CPM	NOD6w_2 (GE) - Total counts	NOD6w_2 (GE) - RPKM	NOD6w_2 (GE) - TPM	NOD6w_2 (GE) - CPM	NOD6w_3 (GE) - Total counts	NOD6w_3 (GE) - RPKM	NOD6w_3 (GE) - TPM	NOD6w_3 (GE) - CPM	NOD8w_1 (GE) - Total counts	NOD8w_1 (GE) - RPKM	NOD8w_1 (GE) - TPM	NOD8w_1 (GE) - CPM	NOD8w_2 (GE) - Total counts	NOD8w_2 (GE) - RPKM	NOD8w_2 (GE) - TPM	NOD8w_2 (GE) - CPM	NOD8w_3 (GE) - Total counts	NOD8w_3 (GE) - RPKM
Ins2	0.110934	1.07993	0.710739	-0.334688	-1.2611	0.263185	-0.595429	-1.51092	0.0465277	-0.0299367	-1.02097	0.92028	-0.849119	-1.8014	0.00453	3918775	96385.1	224012	146817	4029550	107616	243814	171739	4499694	103098	236617	162936	4217544	107406	246324	167442	7044910	117334	268135	185805	4230367	107659	250488	166729	4624765	109595	256065	168837	3509421	86978.2	217591	125318	3306122	84550.5
Ins1	-0.017213	-1.012	0.953304	-0.321337	-1.24949	0.274312	-0.429969	-1.3472	0.143535	-0.140771	-1.10249	0.632008	-0.90929	-1.87812	0.00198	1957990	62188.5	144535	73356	1783440	61506.3	139348	76010.1	2156128	63794.3	146413	78074.3	1895120	62322.5	142930	75238.9	2881852	61981	141641	76006.9	1864821	61284.4	142589	73497.1	1958444	59931	140027	71497	1431542	45816.2	114617	51119.1	1601870	52901.1
Gcg	-0.317207	-1.24592	0.296335	-0.349376	-1.27401	0.250048	-0.471768	-1.38681	0.120382	-0.239664	-1.18072	0.430094	-1.37802	-2.59911	5.71e-06	1238798	26757.4	62187.8	46411.5	1210023	28379.1	64295.3	51571.1	1348222	27127.7	62259.9	48819.7	1070738	23946.1	54917.8	42509.8	1495143	21868.2	49974	39433.4	910465	20347.9	47342.9	35883.6	953579	19844.5	46366.1	34812.4	826801	17995.3	45018.3	29524.4	787571	17687.7
Iapp	-0.117728	-1.08503	0.677387	-0.108579	-1.07817	0.701203	-0.377874	-1.29943	0.181767	-0.181712	-1.13423	0.520787	-0.785893	-1.72416	0.00548	438563	14530	33769.8	16430.7	372843	13412.9	30388.1	15890.5	459009	14166.5	32513.2	16620.9	365428	12535.6	28749.1	14508	626686	14059.6	32129.5	16528.4	357005	12238.3	28474.6	14070.4	406951	12990.2	30351.3	14856.6	381644	12741.1	31874.1	13628.2	373581	12869.4
Chga	-0.00326	-1.00226	0.991174	-0.206829	-1.15415	0.483092	-0.502235	-1.41641	0.0885638	-0.215223	-1.16088	0.465517	-0.927549	-1.90204	0.00166	276641	4743.4	11024.3	10364.3	233619	4349.54	9854.27	9956.83	286562	4577.2	10505	10376.5	256730	4557.84	10452.9	10192.5	421844	4897.93	11192.9	11125.8	236218	4190.83	9750.69	9309.93	264044	4362.05	10191.8	9639.47	239641	4140.47	10358.1	8557.37	233370	4160.61
Sst	0.0102883	1.00716	0.972211	-0.20776	-1.15489	0.481765	-0.231017	-1.17366	0.434091	0.0333536	1.02339	0.910084	-0.395136	-1.31507	0.180927	189355	10201	23708.6	7094.17	151291	8849.96	20050.4	6448.01	198429	9958.17	22854.7	7185.2	190148	10606.4	24324.6	7549.14	241186	8798.45	20106.5	6361.11	176735	9851.49	22921.2	6965.56	185714	9639.44	22522.3	6779.87	171740	9322.95	23322.9	6132.69	144467	8092.32
mt-Co1	0.0536442	1.03788	0.849063	-0.0237512	-1.0166	0.932848	-0.372787	-1.29485	0.185989	0.166967	1.1227	0.553616	-0.175927	-1.12969	0.532538	153196	3199.72	7436.6	5739.48	166133	3767.75	8536.18	7080.58	216383	4210.13	9662.56	7835.32	170234	3681.46	8443.03	6758.53	264816	3745.38	8559.1	6984.34	195244	4219.45	9817.28	7695.04	190809	3839.76	8971.49	6965.87	204118	4295.97	10747.1	7288.88	191185	4151.99
Scg2	-0.152916	-1.11181	0.599846	-0.202546	-1.15073	0.487128	-0.385649	-1.30645	0.185818	-0.246677	-1.18647	0.397403	-0.987788	-1.98314	0.000702	136891	1756.43	4082.18	5128.61	117322	1634.54	3703.2	5000.26	147390	1761.7	4043.22	5337.06	113857	1512.6	3468.99	4520.28	192181	1669.76	3815.79	5068.64	109649	1455.7	3386.95	4321.53	120129	1485.06	3469.8	4385.56	107008	1383.52	3461.12	3821.16	108609	1448.97
Pcsk2	-0.0785757	-1.05598	0.787812	-0.237893	-1.17927	0.415145	-0.402248	-1.32157	0.168254	-0.267596	-1.2038	0.359357	-0.986312	-1.98111	0.000729	122077	498.024	1157.48	4573.61	104241	461.761	1046.16	4442.75	125794	478.063	1097.19	4555.06	108385	457.82	1049.96	4303.04	166743	460.63	1052.65	4397.73	105328	444.604	1034.45	4151.23	112572	442.474	1033.83	4109.67	101713	418.127	1046.02	3632.08	88318	374.631
Eef1a1	0.00828	1.00576	0.97592	0.0661632	1.04693	0.809415	0.26787	1.20403	0.328834	0.0939128	1.06726	0.732092	0.436227	1.35306	0.111797	98050	1269.17	2949.72	3673.44	81095	1139.79	2582.31	3456.26	96858	1167.92	2680.47	3507.27	84323	1130.12	2591.82	3347.74	137627	1206.32	2756.73	3629.82	94402	1264.34	2941.72	3720.61	94565	1179.35	2755.51	3452.29	107427	1401.2	3505.34	3836.13	109451	1473.09
Cpe	-0.123458	-1.08934	0.6703	-0.367738	-1.29033	0.204763	-0.303828	-1.23442	0.29478	-0.326895	-1.25431	0.259653	-1.12192	-2.17636	0.000109	97543	1206.47	2804	3654.44	86081	1156.08	2619.2	3668.77	110115	1268.74	2911.86	3987.31	86400	1106.48	2537.58	3430.2	136017	1139.2	2603.34	3587.35	85387	1092.76	2542.49	3365.31	84151	1002.81	2343.04	3072.1	72222	900.127	2251.82	2578.99	67028	862.012
mt-Co3	-0.0871147	-1.06224	0.757104	-0.0741767	-1.05276	0.79228	-0.337694	-1.26374	0.230561	0.0250341	1.0175	0.929179	-0.473952	-1.38891	0.0924388	94601	3893.79	9049.72	3544.22	101245	4524.94	10251.6	4315.06	123216	4724.46	10843	4461.71	87743	3739.37	8575.85	3483.52	158604	4420.57	10102.1	4183.07	99773	4249.16	9886.42	3932.3	102301	4056.93	9478.9	3734.71	104930	4352.03	10887.4	3746.96	98936	4234.18
Ppy	-0.138705	-1.10092	0.674997	-0.645556	-1.56434	0.0510023	-0.384146	-1.30509	0.245556	-0.617104	-1.53379	0.0621352	-1.78551	-3.44741	6.77e-08	88080	5684.61	13211.8	3299.91	106190	7441.64	16859.7	4525.81	115060	6917.6	15876.4	4166.37	84835	5669.01	13001.3	3368.07	130758	5714.51	13059	3448.65	103422	6906.36	16068.9	4076.11	84088	5228.75	12216.8	3069.8	49388	3211.89	8035.08	1763.6	59590	3998.84
Ero1lb	-0.0365619	-1.02567	0.902123	-0.155814	-1.11405	0.600213	-0.425948	-1.34346	0.151946	-0.394645	-1.31462	0.184389	-1.01297	-2.01806	0.000657	83223	633.838	1473.13	3117.94	64374	532.362	1206.11	2743.62	90632	643.02	1475.78	3281.82	74088	584.24	1339.89	2941.4	111312	574.069	1311.89	2935.78	77068	607.326	1413.05	3037.44	81231	596.07	1392.7	2965.5	79087	606.953	1518.4	2824.13	61900	490.189
mt-Co2	-0.0445407	-1.03135	0.873988	-0.0982539	-1.07048	0.726451	-0.304773	-1.23522	0.277839	0.0801034	1.05709	0.775477	-0.367465	-1.29008	0.190733	72367	3414.11	7934.87	2711.23	78875	4040.53	9154.18	3361.65	101220	4448.48	10209.6	3665.22	74123	3620.75	8303.81	2942.79	122185	3903.39	8920.19	3222.54	83138	4058.35	9442.47	3276.67	83721	3805.51	8891.45	3056.41	80723	3837.51	9600.19	2882.55	80621	3954.79
Atp2a2	0.0211616	1.01478	0.941303	-0.0656178	-1.04653	0.819398	-0.479456	-1.39422	0.0952662	-0.15076	-1.11015	0.599895	-0.674672	-1.59623	0.0189015	70438	373.788	868.735	2638.96	55872	321.939	729.382	2381.26	69312	342.637	786.377	2509.82	60570	332.801	763.244	2404.71	99724	358.348	818.911	2630.15	66132	363.114	844.848	2606.42	74154	379.135	885.837	2707.14	68379	365.642	914.716	2441.76	60230	332.33
mt-Cytb	0.0272191	1.01905	0.924739	-0.0705259	-1.0501	0.806637	-0.430112	-1.34734	0.13551	0.120422	1.08705	0.676	-0.352997	-1.27721	0.220541	63395	1788.23	4156.09	2375.09	70328	2154.06	4880.21	2997.38	91421	2402.27	5513.37	3310.39	70342	2054.43	4711.61	2792.68	111798	2135.45	4880.01	2948.59	78832	2300.82	5353.26	3106.96	79991	2173.95	5079.36	2920.24	78017	2217.54	5547.56	2785.92	76102	2232.04
mt-Atp6	-0.0195603	-1.01365	0.944921	-0.134377	-1.09762	0.635062	-0.267355	-1.2036	0.345029	0.110232	1.0794	0.697032	-0.311061	-1.24062	0.271923	62245	2949.51	6855.08	2332.01	70900	3647.99	8264.85	3021.75	86302	3809.56	8743.21	3125.03	60894	2987.65	6851.85	2417.58	115960	3720.85	8503.02	3058.36	73290	3593.39	8360.64	2888.54	71353	3257.61	7611.31	2604.89	72265	3450.56	8632.16	2580.52	68137	3357.12
Hspa5	-0.394333	-1.31434	0.167659	0.146157	1.10662	0.609074	-0.0777331	-1.05536	0.785631	-0.310008	-1.23971	0.278054	-0.635918	-1.55393	0.0260782	57656	439.947	1022.5	2160.08	42562	352.646	798.951	1813.99	58091	412.926	947.695	2103.5	44007	347.685	797.379	1747.14	54796	283.134	647.029	1445.21	36329	286.828	667.357	1431.81	48753	358.425	837.448	1779.83	53420	410.747	1027.55	1907.58	40002	317.377
Chgb	-0.0948917	-1.06799	0.756598	-0.075424	-1.05367	0.805402	-0.207595	-1.15476	0.497723	0.221604	1.16603	0.469164	-0.156307	-1.11443	0.609661	53543	630.588	1465.57	2005.99	43015	550.078	1246.25	1833.3	57613	632.079	1450.67	2086.19	46817	570.894	1309.28	1858.7	71002	566.24	1293.99	1872.63	46101	561.78	1307.08	1816.95	51220	581.197	1357.95	1869.89	48948	580.889	1453.19	1747.89	46107	564.609
G6pc2	0.0546403	1.0386	0.846861	-0.272706	-1.20807	0.335112	-0.402376	-1.32168	0.154987	-0.0859749	-1.0614	0.761236	-0.706417	-1.63175	0.012535	52762	862.516	2004.61	1976.73	43174	766.355	1736.25	1840.07	63549	967.749	2221.05	2301.14	58692	993.422	2278.31	2330.16	73605	814.781	1861.97	1941.28	52847	893.881	2079.77	2082.83	49295	776.408	1814.05	1799.62	46175	760.621	1902.82	1648.87	50678	861.397
Acly	0.188869	1.13987	0.521076	-0.0711761	-1.05057	0.808916	-0.435838	-1.3527	0.138671	-0.0800866	-1.05708	0.785554	-0.398232	-1.31789	0.176067	51807	316.687	736.024	1940.95	43375	287.901	652.265	1848.64	53056	302.123	693.394	1921.18	54343	343.949	788.81	2157.49	83455	345.447	789.429	2201.07	54576	345.188	803.142	2150.97	61271	360.859	843.136	2236.82	58478	360.205	901.114	2088.2	52354	332.759
mt-Nd4	-0.00012	-1.00008	0.999665	-0.0571694	-1.04042	0.840806	-0.451363	-1.36733	0.112781	0.126577	1.0917	0.656528	-0.382075	-1.30321	0.179472	50313	1178.21	2738.33	1884.97	55215	1403.99	3180.86	2353.26	67707	1477.02	3389.86	2451.7	54285	1316.23	3018.64	2155.19	83423	1322.87	3023.07	2200.22	59219	1434.89	3338.52	2333.96	60695	1369.42	3199.62	2215.8	60189	1420.29	3553.09	2149.3	57760	1406.4
Gnas	-0.0696458	-1.04946	0.799847	-0.248132	-1.18767	0.366362	-0.290175	-1.22279	0.290816	-0.116956	-1.08444	0.67029	-0.724909	-1.6528	0.00832	48366	139.527	324.28	1812.03	45919	143.838	325.877	1957.06	54531	146.545	336.33	1974.59	47028	140.47	322.153	1867.08	70455	137.631	314.521	1858.2	44343	132.36	307.959	1747.67	44951	124.939	291.917	1641.03	43126	125.364	313.619	1539.99	39931	119.775
Scg5	-0.0282099	-1.01975	0.921489	-0.205996	-1.15348	0.471718	-0.430791	-1.34797	0.132324	-0.201774	-1.15011	0.480882	-0.866771	-1.82358	0.00246	45959	945.237	2196.86	1721.85	38239	853.962	1934.73	1629.74	50367	964.994	2214.73	1823.81	43025	916.221	2101.25	1708.15	66846	930.965	2127.48	1763.02	40698	866.077	2015.08	1604.01	44797	887.688	2074.05	1635.41	40754	844.609	2112.93	1455.29	36631	783.352
mt-Nd5	0.029962	1.02099	0.919337	-0.178627	-1.13181	0.546017	-0.418317	-1.33637	0.157412	0.112813	1.08133	0.702993	-0.454169	-1.36999	0.124781	43716	773.408	1797.51	1637.82	48950	940.335	2130.41	2086.25	64626	1065.08	2444.44	2340.14	46190	846.107	1940.46	1833.81	76954	921.907	2106.78	2029.61	59069	1081.29	2515.8	2328.05	52005	886.45	2071.16	1898.55	50252	895.854	2241.13	1794.46	49731	914.815
mt-Nd1	-0.0350785	-1.02461	0.902429	-0.192576	-1.1428	0.500938	-0.283968	-1.21754	0.321006	0.081986	1.05847	0.774481	-0.429636	-1.34689	0.133231	42899	1446.53	3361.95	1607.21	46288	1694.77	3839.66	1972.79	62558	1965.04	4509.91	2265.25	42879	1497.05	3433.31	1702.36	75926	1733.64	3961.78	2002.5	50744	1770.43	4119.22	1999.94	47236	1534.6	3585.55	1724.45	44686	1518.34	3798.38	1595.7	46777	1640.03
Pyy	-0.248197	-1.18772	0.435514	-0.389428	-1.30987	0.221149	-0.860562	-1.81575	0.00686	-0.27054	-1.20626	0.395428	-1.76873	-3.40753	2.75e-08	42027	2149.28	4995.22	1574.54	52123	2894.38	6557.47	2221.48	58843	2803.28	6433.73	2130.73	42208	2234.95	5125.62	1675.72	59935	2075.54	4743.11	1580.74	43985	2327.46	5415.24	1733.56	42760	2106.89	4922.69	1561.04	32706	1685.41	4216.35	1167.9	30234	1607.67
Hsp90b1	-0.429304	-1.34658	0.116891	0.252074	1.19092	0.357234	-0.256778	-1.19481	0.348324	-0.069166	-1.04911	0.800566	-0.503175	-1.41733	0.0660971	41885	335.221	779.1	1569.22	36195	314.545	712.63	1542.63	44786	333.905	766.336	1621.72	32153	266.442	611.057	1276.52	43378	235.088	537.231	1144.06	27776	230.015	535.169	1094.72	39959	308.126	719.927	1458.79	41413	333.983	835.516	1478.82	34940	290.759
Scg3	-0.0297676	-1.02085	0.915867	-0.139369	-1.10142	0.620882	-0.529214	-1.44314	0.0603786	-0.15618	-1.11433	0.579438	-0.854531	-1.80817	0.00243	40118	575.629	1337.84	1503.02	34862	543.147	1230.55	1485.82	42803	572.119	1313.05	1549.92	36850	547.457	1255.53	1463	55082	535.181	1223.02	1452.75	38829	576.465	1341.25	1530.35	40812	564.199	1318.23	1489.93	37373	540.352	1351.78	1334.56	33916	505.995
Peg3	0.0569723	1.04028	0.851263	-0.0907478	-1.06492	0.765191	-0.814256	-1.75839	0.00737	-0.0570823	-1.04036	0.850993	-0.905114	-1.87269	0.00289	39200	94.939	220.652	1468.63	44271	116.423	263.767	1886.83	51999	117.317	269.251	1882.91	48931	122.702	281.404	1942.63	66919	109.748	250.8	1764.94	44194	110.748	257.674	1741.79	52187	121.776	284.526	1905.19	47533	116.003	290.201	1697.36	42377	106.715
Eef2	0.0475973	1.03354	0.858935	0.0168884	1.01177	0.949716	0.14052	1.1023	0.599772	0.0302869	1.02122	0.909951	0.235293	1.17715	0.379611	38193	397.828	924.608	1430.9	31809	359.769	815.088	1355.7	36948	358.518	822.824	1337.9	34229	369.16	846.63	1358.94	55217	389.468	890.028	1456.31	36724	395.799	920.896	1447.38	37079	372.118	869.442	1353.64	41072	431.095	1078.46	1466.65	41766	452.348
Pdia3	-0.250099	-1.18929	0.355283	0.0778267	1.05543	0.773612	-0.147899	-1.10795	0.584621	-0.176213	-1.12991	0.514859	-0.496384	-1.41067	0.0665562	37152	381.93	887.659	1391.9	32037	357.615	810.208	1365.41	41939	401.632	921.773	1518.63	31265	332.789	763.217	1241.26	47855	333.132	761.287	1262.14	27704	294.685	685.636	1091.88	35115	347.805	812.635	1281.95	36830	381.521	954.441	1315.17	33508	358.169
Resp18	0.0273731	1.01915	0.921147	-0.0922168	-1.06601	0.738768	-0.450941	-1.36693	0.102955	-0.10764	-1.07746	0.697104	-0.623425	-1.54053	0.024172	36826	1151.51	2676.27	1379.68	33171	1126.25	2551.61	1413.75	35470	1033.2	2371.26	1284.38	35989	1165.18	2672.21	1428.81	53539	1133.63	2590.61	1412.05	33365	1079.49	2511.62	1315	40703	1226.26	2865.11	1485.95	34402	1083.96	2711.71	1228.47	33132	1077.21
Atp2a3	0.0554981	1.03922	0.841715	-0.35138	-1.27578	0.206101	-0.185815	-1.13746	0.503756	-0.156396	-1.1145	0.573622	-0.638093	-1.55627	0.0216788	36537	223.259	518.886	1368.86	33134	219.843	498.074	1412.17	43492	247.568	568.186	1574.86	36682	232.081	532.252	1456.33	61224	253.33	578.919	1614.74	36932	233.503	543.286	1455.58	34956	205.797	480.839	1276.14	32534	200.323	501.141	1161.76	31066	197.379
Maged1	-0.0195248	-1.01363	0.945371	-0.139085	-1.10121	0.625475	-0.546758	-1.4608	0.0550216	-0.172542	-1.12704	0.544877	-0.87791	-1.83771	0.00207	34622	256.777	596.786	1297.11	30679	247.063	559.742	1307.54	38796	268.04	615.17	1404.82	33057	253.85	582.177	1312.41	51719	259.742	593.572	1364.05	32454	249.049	579.457	1279.09	36765	262.712	613.818	1342.18	33065	247.109	618.185	1180.72	29914	230.683
Syt13	0.0881797	1.06303	0.763394	-0.31654	-1.24534	0.279881	-0.476221	-1.3911	0.104033	-0.215551	-1.16115	0.461881	-0.920132	-1.89229	0.00169	33864	290.555	675.29	1268.71	31336	291.941	661.418	1335.54	37648	300.912	690.615	1363.25	33901	301.17	690.701	1345.92	56889	330.526	755.331	1500.41	34791	308.866	718.631	1371.2	34318	283.696	662.846	1252.85	30424	263.04	658.039	1086.41	29306	261.447
Pcsk1n	-0.023492	-1.01642	0.93337	-0.164193	-1.12054	0.558991	-0.409279	-1.32802	0.145254	-0.331972	-1.25873	0.237484	-0.928937	-1.90387	0.000948	33459	492.343	1144.27	1253.54	28494	455.271	1031.46	1214.41	30423	417.028	957.108	1101.63	30976	471.942	1082.35	1229.79	45966	458.014	1046.67	1212.32	27143	413.262	961.527	1069.77	31332	444.205	1037.87	1143.84	28248	418.849	1047.82	1008.71	27464	420.2
Ccnd2	-0.0139696	-1.00973	0.959883	-0.145672	-1.10625	0.599918	-0.398228	-1.31789	0.151619	-0.0297458	-1.02083	0.914712	-0.587615	-1.50276	0.0343683	33045	153.963	357.832	1238.03	27540	139.327	315.658	1173.75	32055	139.128	319.309	1160.73	31156	150.301	344.699	1236.94	42832	135.135	308.815	1129.66	29725	143.3	333.412	1171.53	30759	138.078	322.615	1122.92	31382	147.335	368.584	1120.62	26713	129.411
Ttr	-0.386422	-1.30715	0.229063	-0.539843	-1.45381	0.09292	-0.613549	-1.53002	0.0562133	-0.185436	-1.13716	0.563922	-1.72525	-3.30637	7.91e-08	33018	874.058	2031.43	1237.02	30879	887.594	2010.92	1316.06	42683	1052.57	2415.73	1545.57	29176	799.695	1834.01	1158.33	39790	713.265	1629.98	1049.43	23541	644.804	1500.25	927.808	21981	560.632	1309.9	802.461	20245	540.036	1350.99	722.932	17666	486.257
Hyou1	-0.468827	-1.38398	0.103882	0.0515061	1.03635	0.858201	-0.117615	-1.08494	0.683284	-0.384916	-1.30578	0.181828	-0.919851	-1.89192	0.00142	32976	147.181	342.07	1235.44	26810	129.931	294.371	1142.64	37194	154.645	354.921	1346.81	24952	115.311	264.453	990.63	33867	102.357	233.911	893.219	20491	94.6305	220.174	807.6	27202	116.976	273.311	993.065	27584	124.059	310.354	985.001	22697	105.332
Psap	0.285441	1.21878	0.299532	0.206464	1.15386	0.452991	0.21176	1.1581	0.441467	-0.015319	-1.01067	0.955594	0.688346	1.61144	0.0123531	32630	383.73	891.843	1222.48	23652	302.022	684.258	1008.05	26336	288.514	662.16	953.638	31325	381.425	874.757	1243.65	51109	407	930.091	1347.96	32709	398.006	926.031	1289.14	35664	404.092	944.148	1301.99	43911	520.353	1301.75	1568.02	44988	550.103
Calr	-0.263378	-1.20029	0.328069	0.206416	1.15382	0.443379	-0.0839627	-1.05993	0.755198	-0.0927864	-1.06643	0.730426	-0.23371	-1.17586	0.38547	32288	361.778	840.822	1209.67	26279	319.721	724.357	1120.01	33340	347.996	798.676	1207.26	27057	313.899	719.893	1074.2	38327	290.799	664.545	1010.85	21863	253.468	589.738	861.674	31651	341.687	798.342	1155.48	33388	376.97	943.054	1192.26	29443	343.021
Ddx5	0.0853329	1.06093	0.750056	0.0372086	1.02613	0.889521	-0.155313	-1.11366	0.56203	0.103526	1.0744	0.699127	0.0707551	1.05027	0.791668	32219	180.033	418.423	1207.08	26825	162.758	368.743	1143.28	32856	171.027	392.518	1189.73	30617	177.138	406.248	1215.54	45824	173.389	396.235	1208.58	33793	195.38	454.587	1331.86	38837	209.087	488.526	1417.82	35545	200.141	500.686	1269.28	32649	189.692
P4hb	-0.217806	-1.16296	0.431821	-0.0677363	-1.04807	0.806874	-0.204051	-1.15193	0.46148	-0.175046	-1.129	0.527572	-0.664639	-1.58517	0.016456	30811	347.521	807.688	1154.33	25894	317.129	718.484	1103.6	35986	378.109	867.787	1303.07	26639	311.102	713.478	1057.61	40677	310.679	709.975	1072.83	23636	275.843	641.798	931.552	28285	307.378	718.179	1032.6	28508	324.009	810.564	1018	24370	285.804
Hsp90ab1	-0.11768	-1.08499	0.671634	0.50718	1.42127	0.0676929	-0.291375	-1.22381	0.293867	0.143983	1.10495	0.60397	0.242109	1.18272	0.38312	29683	319.392	742.313	1112.07	25216	294.615	667.476	1074.7	27033	270.969	621.892	978.877	27841	310.178	711.359	1105.33	33857	246.691	563.747	892.955	23330	259.743	604.339	919.492	36356	376.907	880.631	1327.25	45526	493.619	1234.87	1625.69	33403	373.715
Slc2a2	0.255891	1.19407	0.395346	-0.33373	-1.26027	0.267639	-0.69518	-1.61909	0.0209481	-0.0574169	-1.0406	0.84877	-0.830437	-1.77822	0.00581	28901	162.054	376.637	1082.77	27419	166.94	378.218	1168.6	33579	175.398	402.55	1215.91	29830	173.185	397.181	1184.29	57583	218.64	499.645	1518.71	36464	211.556	492.222	1437.13	36120	195.136	455.928	1318.63	29121	164.539	411.623	1039.89	25927	151.16
mt-Nd2	0.00575	1.004	0.983691	-0.0539454	-1.0381	0.848015	-0.40046	-1.31993	0.154832	0.116185	1.08387	0.679787	-0.332466	-1.25916	0.237555	27183	845.071	1964.06	1018.41	29784	1005.4	2277.83	1269.39	37544	1087.29	2495.4	1359.48	29304	943.261	2163.27	1163.41	47684	1003.82	2293.97	1257.63	31482	1012.68	2356.17	1240.78	33699	1009.38	2358.38	1230.25	31248	978.889	2448.86	1115.84	33054	1068.46
Ubb	-0.0720953	-1.05124	0.786572	0.024058	1.01682	0.928006	-0.161519	-1.11846	0.544107	0.117263	1.08468	0.65964	-0.0922927	-1.06606	0.728874	26059	502.037	1166.81	976.299	21221	443.921	1005.74	904.438	23458	420.996	966.215	849.425	21324	425.359	975.516	846.593	35853	467.726	1068.87	945.598	20413	406.91	946.748	804.526	25306	469.724	1097.5	923.847	24087	467.602	1169.79	860.126	23972	480.198
Prss53	0.212613	1.15879	0.471044	-0.180442	-1.13323	0.540719	-0.438012	-1.35474	0.13758	-0.270682	-1.20638	0.358852	-0.676524	-1.59828	0.0218311	25953	392.452	912.113	972.328	22556	370.359	839.081	961.335	29293	412.639	947.037	1060.71	30193	472.731	1084.16	1198.7	50333	515.394	1177.8	1327.5	23941	374.588	871.545	943.573	31428	457.885	1069.83	1147.34	27886	424.913	1062.99	995.785	25707	404.192
Abcc8	0.0948554	1.06796	0.734062	-0.219439	-1.16428	0.431912	-0.491946	-1.40634	0.078103	-0.135078	-1.09815	0.628583	-0.751607	-1.68367	0.00711	25826	103.015	239.422	967.57	25567	110.735	250.881	1089.66	31988	118.861	272.795	1158.3	27412	113.212	259.641	1088.3	45227	122.16	279.165	1192.83	29252	120.729	280.898	1152.89	29779	114.445	267.397	1087.14	27327	109.838	274.778	975.824	24805	102.878
Pam	-0.276031	-1.21086	0.302549	-0.188666	-1.13971	0.481037	-0.306244	-1.23648	0.252746	-0.160983	-1.11805	0.547725	-0.931923	-1.90782	0.000501	25505	102.905	239.166	955.543	22466	98.4236	222.987	957.5	27427	103.086	236.589	993.144	19734	82.4396	189.066	783.468	30360	82.9471	189.554	800.724	20702	86.4246	201.082	815.916	20831	80.9772	189.201	760.478	19209	78.0966	195.372	685.937	18452	77.4093
Gpx3	-0.191818	-1.1422	0.502597	-0.176695	-1.13029	0.536882	-0.536396	-1.45034	0.0608608	-0.123289	-1.08922	0.666603	-1.0282	-2.03948	0.000327	25324	450.742	1047.59	948.762	24468	472.885	1071.36	1042.82	28110	466.084	1069.7	1017.88	24917	459.198	1053.12	989.24	32816	395.52	903.858	865.499	19792	364.501	848.075	780.051	24972	428.242	1000.58	911.654	21300	382.024	955.698	760.605	18433	341.137
Actg1	-0.088619	-1.06335	0.744144	0.0474043	1.0334	0.861406	0.469901	1.38501	0.0834993	0.0198706	1.01387	0.941653	0.448557	1.36467	0.0985143	24385	296.047	688.055	913.583	18242	240.476	544.821	777.473	20770	234.9	539.112	752.091	18249	229.396	526.096	724.511	28411	233.567	533.757	749.32	20902	262.566	610.907	823.799	19322	226.012	528.07	705.389	22412	274.179	685.906	800.313	24304	306.799
Cd164	0.0327599	1.02297	0.902147	0.066762	1.04736	0.802148	-0.378731	-1.3002	0.155199	-0.0655861	-1.04651	0.805574	-0.344795	-1.26997	0.19567	24309	176.319	409.789	910.735	20793	163.761	371.014	886.196	24936	168.487	386.689	902.944	22560	169.426	388.559	895.664	35936	176.501	403.348	947.787	23302	174.879	406.886	918.389	28302	197.783	462.114	1033.22	27842	203.492	509.069	994.214	24210	182.584
Eif4g2	-0.0560559	-1.03962	0.826918	-0.0345295	-1.02422	0.892858	-0.110983	-1.07996	0.665078	0.039187	1.02753	0.87851	-0.162382	-1.11913	0.526472	23767	75.4427	175.339	890.429	20639	71.1366	161.166	879.633	25694	75.9771	174.373	930.391	21740	71.4515	163.866	863.109	33059	71.0592	162.387	871.908	21886	71.8824	167.247	862.581	24152	73.8647	172.583	881.718	24269	77.6266	194.196	866.625	22046	72.763
Aplp1	-0.0066	-1.00458	0.981014	-0.232848	-1.17515	0.400869	-0.443335	-1.35974	0.109744	-0.245518	-1.18552	0.375819	-0.928298	-1.90303	0.000812	23414	250.434	582.044	877.204	21155	245.693	556.639	901.625	24206	241.184	553.535	876.51	21652	239.787	549.925	859.615	35608	257.901	589.365	939.136	21425	237.111	551.681	844.411	22850	235.475	550.18	834.186	20596	221.981	555.324	735.465	19015	211.472
Ptprn2	0.00845	1.00588	0.976088	-0.289395	-1.22213	0.304738	-0.460262	-1.37579	0.102649	-0.186933	-1.13834	0.507442	-0.928139	-1.90282	0.000998	22508	84.4366	196.242	843.261	19329	78.7344	178.38	823.801	23451	81.9527	188.087	849.171	20161	78.3096	179.595	800.42	34401	87.3881	199.703	907.303	20888	81.0781	188.643	823.247	20972	75.8009	177.107	765.626	18744	70.8551	177.256	669.332	17796	69.4151
Ftl1	0.244668	1.18482	0.345782	0.170826	1.1257	0.510337	-0.0190646	-1.0133	0.94143	-0.0213451	-1.01491	0.934438	0.375084	1.29691	0.148347	22136	533.074	1238.94	829.324	16663	435.716	987.153	710.176	18778	421.256	966.812	679.96	21752	542.371	1243.87	863.585	34720	566.181	1293.86	915.716	21570	537.467	1250.51	850.126	27949	648.479	1515.15	1020.34	26068	632.574	1582.49	930.866	28234	706.966
Gng12	-0.349273	-1.27392	0.202828	-0.262524	-1.19958	0.338496	-0.145767	-1.10632	0.595123	-0.424781	-1.34237	0.121506	-1.18234	-2.26945	1.63e-05	21864	149.258	346.896	819.133	17209	127.563	289.005	733.447	25687	163.354	374.908	930.138	16329	115.419	264.7	648.284	25459	117.689	268.948	671.464	15963	112.755	262.344	629.141	15859	104.31	243.716	578.965	16782	115.443	288.8	599.271	12491	88.6631
Prkar1a	-0.095323	-1.0683	0.711285	-0.0972351	-1.06972	0.705765	-0.169243	-1.12447	0.511097	-0.110676	-1.07973	0.6674	-0.472476	-1.38749	0.0665806	21298	159.055	369.666	797.928	16761	135.916	307.93	714.353	20971	145.894	334.836	759.369	18697	144.574	331.565	742.297	26228	132.636	303.105	691.745	17571	135.775	315.903	692.516	19000	136.711	319.421	693.634	18900	142.228	355.808	674.903	17329	134.561
Tpt1	-0.0741009	-1.0527	0.781081	0.203315	1.15134	0.445734	0.3266	1.25405	0.220557	0.14158	1.10311	0.595353	0.597393	1.51298	0.0250449	21023	285.043	662.481	787.625	16969	249.824	565.999	723.218	19792	249.985	573.733	716.677	17797	249.846	572.995	706.566	26599	244.213	558.085	701.53	17962	251.99	586.3	707.926	20470	267.408	624.791	747.299	23283	318.105	795.794	831.416	23993	338.251
Ptma	-0.205193	-1.15284	0.431214	0.00121	1.00084	0.996298	0.348506	1.27324	0.18124	0.00395	1.00274	0.98792	0.148469	1.10839	0.56897	20984	463.163	1076.46	786.164	17021	407.936	924.217	725.434	19588	402.758	924.358	709.29	15202	347.421	796.772	603.541	24798	370.638	846.996	654.03	16970	387.562	901.73	668.829	16207	344.659	805.285	591.67	17783	395.518	989.456	635.016	19624	450.372
Pdia6	-0.517356	-1.43133	0.0582793	0.203761	1.1517	0.455809	-0.157386	-1.11526	0.564577	-0.227777	-1.17103	0.404473	-0.698758	-1.62311	0.0105423	20706	178.418	414.667	775.749	17060	159.618	361.629	727.096	22795	182.974	419.938	825.417	15428	137.645	315.674	612.513	20975	122.386	279.681	553.201	11695	104.269	242.6	460.928	18320	152.092	355.359	668.809	17838	154.883	387.465	636.98	15882	142.293
Meg3	0.0928644	1.06649	0.749599	-0.19854	-1.14754	0.495007	-0.586829	-1.50194	0.0437247	-0.158072	-1.11579	0.587001	-0.850576	-1.80322	0.00347	19967	35.6198	82.7854	748.063	22014	42.6422	96.6096	938.235	26098	43.3705	99.5383	945.02	22589	41.7239	95.6892	896.815	34488	41.6614	95.2063	909.597	25369	46.8269	108.951	999.854	27516	47.2939	110.501	1004.53	19903	35.7777	89.504	710.719	20431	37.8971
Ptprn	-0.119281	-1.08619	0.665577	-0.181627	-1.13416	0.510458	-0.251487	-1.19043	0.362181	-0.394525	-1.31451	0.152907	-0.946919	-1.92775	0.000602	19940	151.437	351.96	747.051	17042	140.536	318.398	726.329	23009	162.784	373.601	833.166	18658	146.717	336.48	740.749	27970	143.842	328.714	737.689	16367	128.614	299.243	645.063	18902	138.311	323.158	690.056	17495	133.886	334.939	624.731	15600	123.188
Itm2b	0.00179	1.00124	0.994408	-0.0238489	-1.01667	0.925543	0.118022	1.08525	0.643724	-0.00934	-1.0065	0.970792	0.0866189	1.06188	0.734287	19877	361.772	840.809	744.691	15467	305.67	692.522	659.203	16941	287.231	659.216	613.441	16475	310.469	712.029	654.081	25415	313.229	715.803	670.303	17646	332.31	773.178	695.472	17262	302.703	707.256	630.185	18791	344.627	862.144	671.01	19180	362.97
Rpl4	-0.027972	-1.01958	0.914005	0.049843	1.03515	0.847407	0.235797	1.17756	0.362612	0.100563	1.07219	0.697795	0.35823	1.28185	0.166637	19766	448.552	1042.5	740.532	15715	387.231	877.305	669.772	19135	404.511	928.381	692.887	16716	392.767	900.769	663.649	26219	402.9	920.723	691.508	17956	421.615	980.962	707.69	18707	409.014	955.65	682.937	20011	457.591	1144.74	714.576	20645	487.132
Gfpt1	-0.0538031	-1.038	0.846202	-0.0178897	-1.01248	0.948576	-0.314962	-1.24398	0.256187	-0.192511	-1.14275	0.487704	-0.579166	-1.49399	0.0368148	19722	85.7825	199.371	738.884	16707	78.9056	178.768	712.051	21947	88.9265	204.093	794.711	19324	87.027	199.587	767.19	26584	78.2989	178.932	701.135	17638	79.3798	184.691	695.156	21354	89.4887	209.087	779.572	21103	92.4927	231.386	753.57	16890	76.3863
Calm1	-0.0816102	-1.0582	0.747508	-0.0731921	-1.05204	0.772797	0.0559292	1.03953	0.825383	-0.0317101	-1.02222	0.90045	-0.130583	-1.09474	0.60647	19325	132.739	308.505	724.01	16019	119.475	270.681	682.729	19922	127.474	292.562	721.384	16962	120.633	276.659	673.415	25229	117.346	268.163	665.397	17063	121.269	282.153	672.494	17683	117.025	273.424	645.554	18992	131.452	328.849	678.188	16452	117.5
Ubc	-0.149962	-1.10954	0.554691	0.0997638	1.0716	0.694316	-0.208874	-1.15579	0.4106	0.145408	1.10604	0.566759	-0.113664	-1.08197	0.654319	19316	215.458	500.754	723.673	16428	198.972	450.788	700.16	18256	189.696	435.366	661.058	14489	167.337	383.77	575.234	26138	197.426	451.166	689.372	15574	179.745	418.21	613.809	18972	203.891	476.386	692.612	18875	212.152	530.734	674.01	18101	209.935
Prnp	0.0920954	1.06592	0.738628	-0.0321997	-1.02257	0.907125	-0.453353	-1.36922	0.100487	0.206654	1.15401	0.45404	-0.186803	-1.13824	0.49854	19242	265.015	615.933	720.9	16095	240.699	545.324	685.968	18933	242.912	557.5	685.572	19554	278.847	639.505	776.321	28860	269.156	615.087	761.163	17580	250.526	582.893	692.871	22230	294.986	689.226	811.552	18725	259.871	650.112	668.654	19612	280.854
Papss2	0.0595671	1.04215	0.836147	0.0825972	1.05892	0.774266	-0.534128	-1.44807	0.0636608	-0.00686	-1.00477	0.980989	-0.398828	-1.31844	0.166142	18760	166.541	387.065	702.842	16154	155.715	352.786	688.482	19199	158.773	364.394	695.204	18758	172.419	395.424	744.719	31701	190.568	435.493	836.092	15061	138.343	321.878	593.591	23862	204.097	476.866	871.131	22639	202.517	506.631	808.419	17433	160.916
Scd2	-0.111929	-1.08067	0.689542	-0.0780059	-1.05556	0.780705	-0.405833	-1.32485	0.147526	-0.30308	-1.23378	0.279473	-0.898848	-1.86458	0.00134	18612	110.141	255.984	697.298	15253	98.011	222.053	650.082	25826	142.371	326.753	935.171	19347	118.544	271.868	768.103	26669	106.869	244.221	703.376	16257	99.5431	231.605	640.728	18939	107.983	252.299	691.407	18737	111.731	279.514	669.082	17922	110.276
Pkm	0.0216786	1.01514	0.93253	0.0286429	1.02005	0.910932	-0.135201	-1.09825	0.597481	-0.0679412	-1.04822	0.790746	-0.15282	-1.11174	0.550635	18264	226.769	527.042	684.26	15483	208.739	472.917	659.885	17413	201.404	462.237	630.532	17422	223.972	513.656	691.678	27139	228.175	521.435	715.772	15144	194.554	452.665	596.862	19157	229.169	535.446	699.366	19083	238.753	597.281	681.438	18577	239.828
Hdlbp	-0.143365	-1.10448	0.600216	0.0444412	1.03128	0.870943	-0.16914	-1.12439	0.536365	-0.234917	-1.17684	0.390488	-0.50298	-1.41714	0.0659707	18072	70.4063	163.634	677.066	13689	57.908	131.196	583.424	18954	68.7883	157.874	686.333	16847	67.9575	155.853	668.85	21039	55.5032	126.838	554.889	13676	55.1287	128.267	539.004	17076	64.0962	149.759	623.394	19459	76.3909	191.105	694.864	13978	56.6224
Mlec	-0.0201986	-1.0141	0.940064	0.0841462	1.06006	0.754096	-0.253742	-1.1923	0.344873	-0.158273	-1.11595	0.555755	-0.348068	-1.27285	0.195105	17850	95.8901	222.862	668.749	14096	82.223	186.283	600.771	18180	90.9783	208.802	658.306	17321	96.3424	220.951	687.668	23401	85.1251	194.531	617.185	15128	84.0873	195.644	596.231	20154	104.313	243.724	735.763	19415	105.097	262.917	693.293	16401	91.6102
Rpl41	-0.127684	-1.09254	0.611936	-0.200625	-1.1492	0.425409	0.302838	1.23357	0.228889	-0.178105	-1.1314	0.479138	-0.203576	-1.15155	0.4186	17671	488.215	1134.68	662.043	14320	429.591	973.276	610.318	18767	483.007	1108.54	679.561	14636	418.68	960.197	581.07	23759	444.494	1015.78	626.627	14683	419.738	976.594	578.693	14734	392.204	916.372	537.895	13243	368.682	922.321	472.896	15222	437.28
Canx	-0.0916785	-1.06561	0.720557	0.175829	1.12961	0.492659	-0.313056	-1.24234	0.221878	-0.108357	-1.078	0.672451	-0.337262	-1.26336	0.188206	17495	120.298	279.588	655.449	14390	107.44	243.414	613.301	17431	111.654	256.253	631.184	15520	110.495	253.409	616.166	23065	107.395	245.423	608.323	14169	100.808	234.547	558.435	19050	126.206	294.875	695.459	19848	137.523	344.037	708.755	17064	122
Rpn2	-0.143503	-1.10458	0.58051	-0.10246	-1.0736	0.69316	-0.20259	-1.15076	0.435307	-0.166467	-1.12231	0.521521	-0.61502	-1.53158	0.0178703	17337	126.288	293.512	649.53	14531	114.933	260.392	619.31	19362	131.386	301.539	701.107	15429	116.369	266.879	612.553	23814	117.465	268.436	628.078	13771	103.793	241.493	542.749	16141	113.282	264.68	589.26	15461	113.486	283.905	552.099	14545	110.164
Slc30a8	0.117283	1.08469	0.687178	-0.330548	-1.25749	0.256414	-0.551353	-1.46546	0.0583871	-0.180518	-1.13329	0.535496	-0.945135	-1.92537	0.00118	17276	282.846	657.373	647.244	16470	292.794	663.35	701.95	19641	299.556	687.503	711.209	17824	302.149	692.946	707.638	29884	331.309	757.119	788.17	18752	317.663	739.1	739.062	17321	273.225	638.382	632.339	15469	255.202	638.431	552.385	16579	282.23
Disp2	0.15955	1.11694	0.561727	-0.0970439	-1.06958	0.724122	-0.450765	-1.36677	0.101139	0.0481345	1.03393	0.861041	-0.340125	-1.26587	0.216109	17210	58.1224	135.085	644.772	15596	57.1923	129.574	664.701	19859	62.4781	143.392	719.103	19142	66.9359	153.51	759.964	30313	69.3232	158.42	799.484	17921	62.6236	145.705	706.31	20957	68.1919	159.328	765.078	19918	67.7834	169.572	711.255	17965	63.0852
Mrfap1	-0.0497426	-1.03508	0.849157	-0.206398	-1.1538	0.430026	-0.181334	-1.13393	0.488131	-0.149467	-1.10916	0.567712	-0.586941	-1.50206	0.024833	17192	336.637	782.392	644.097	15193	323.029	731.85	647.525	18687	340.866	782.312	676.665	15468	313.602	719.213	614.101	26018	344.983	788.368	686.207	15253	309.033	719.019	601.158	16326	308.004	719.642	596.014	14743	290.896	727.725	526.46	14707	299.432
Il1r1	-0.213664	-1.15963	0.414571	0.0283142	1.01982	0.913904	-0.412165	-1.33068	0.115548	0.175185	1.12911	0.503569	-0.422329	-1.34009	0.106825	17088	86.6608	201.412	640.201	14710	81.0038	183.521	626.939	17580	83.0536	190.614	636.58	14851	77.9823	178.844	589.606	20197	69.3594	158.503	532.682	13179	69.1555	160.902	519.416	16495	80.598	188.315	602.184	16325	83.4257	208.704	582.952	13684	72.1576
Actb	0.037923	1.02663	0.920667	0.606003	1.52204	0.111476	1.03666	2.05147	0.00647	0.0674809	1.04789	0.859303	1.74806	3.35907	4.41e-06	16951	204.181	474.546	635.068	11108	145.284	329.154	473.422	12659	142.046	326.005	458.388	12376	154.351	353.988	491.345	18828	153.572	350.949	496.575	15749	196.285	456.691	620.706	13396	155.466	363.242	489.048	25287	306.926	767.827	902.977	29556	370.172
Xist	0.0695369	1.04938	0.806595	0.110922	1.07992	0.696136	-0.267237	-1.2035	0.346753	0.116257	1.08392	0.682301	0.0294785	1.02064	0.917338	16931	30.4835	70.848	634.319	20265	39.6178	89.7577	863.693	23414	39.2705	90.1285	847.831	20579	38.3633	87.9821	817.015	28813	35.1284	80.2768	759.923	22449	41.8208	97.3035	884.77	24363	42.2624	98.7448	889.421	27711	50.2748	125.771	989.536	21808	40.8259
Hnrnpa3	-0.263014	-1.19998	0.286958	-0.0260172	-1.0182	0.916117	0.207247	1.15448	0.401429	-0.0141886	-1.00988	0.954187	-0.0959733	-1.06879	0.697588	16817	100.57	233.739	630.048	13710	89.0267	201.698	584.319	16474	91.7759	210.632	596.531	12637	78.2482	179.454	501.707	18943	76.711	175.303	499.609	12889	79.7542	185.562	507.987	13623	78.4937	183.398	497.336	13294	80.111	200.411	474.717	14275	88.7637
Atp1a1	-0.0227102	-1.01587	0.928536	-0.130364	-1.09457	0.606674	-0.0213219	-1.01489	0.932895	-0.0128551	-1.00895	0.95951	-0.187251	-1.13859	0.459613	16718	118.1	274.482	626.339	14897	114.269	258.886	634.909	17121	112.669	258.583	619.959	15644	114.426	262.423	621.089	23694	113.343	259.015	624.913	15369	112.338	261.374	605.73	15041	102.373	239.191	549.103	16206	115.361	288.595	578.702	15780	115.908
Spock2	0.246487	1.18632	0.377483	-0.193328	-1.1434	0.488794	-0.497173	-1.41145	0.0750752	-0.140006	-1.10191	0.616226	-0.58402	-1.49902	0.0365467	16561	96.5871	224.482	620.457	13806	87.4303	198.081	588.411	17778	96.5881	221.676	643.749	19077	115.2	264.198	757.384	28772	113.629	259.67	758.842	17293	104.356	242.802	681.559	20060	112.721	263.369	732.331	16904	99.343	248.524	603.627	16402	99.4643
Ece1	0.105485	1.07586	0.698109	-0.234299	-1.17633	0.388947	-0.33799	-1.26399	0.213978	-0.0836873	-1.05972	0.758327	-0.550491	-1.46458	0.0429734	16483	100.358	233.247	617.535	14593	96.4769	218.577	621.953	18025	102.235	234.637	652.693	15822	99.7442	228.753	628.156	28062	115.697	264.396	740.116	16933	106.675	248.199	667.371	18001	105.598	246.726	657.163	15650	96.0168	240.202	558.848	14397	91.1438
Eif4a2	0.0941949	1.06747	0.715189	0.0711505	1.05055	0.782823	-0.412262	-1.33077	0.11025	0.0131315	1.00914	0.959431	-0.233785	-1.17592	0.365144	16090	97.2682	226.065	602.811	14242	93.4861	211.801	606.993	16084	90.5768	207.88	582.409	16338	102.264	234.531	648.642	24945	102.114	233.355	657.907	15388	96.252	223.947	606.479	19711	114.806	268.24	719.59	18995	115.71	289.467	678.295	17122	107.623
Cst3	-0.00864	-1.00601	0.971905	-0.0843106	-1.06018	0.731105	-0.00888	-1.00617	0.971142	-0.0688746	-1.0489	0.778904	-0.170701	-1.12561	0.486568	16045	408.977	950.52	601.125	13005	359.941	815.479	554.272	15964	379.061	869.972	578.063	14594	385.161	883.327	579.402	22077	381.054	870.8	582.266	14246	375.721	874.181	561.47	15042	369.408	863.11	549.139	15165	389.509	974.423	541.529	14964	396.593
Srpr	-0.104087	-1.07481	0.69594	-0.0742673	-1.05283	0.780368	-0.278682	-1.21309	0.295433	-0.223306	-1.16741	0.401863	-0.680342	-1.60252	0.0106455	16011	153.587	356.959	599.851	12894	134.303	304.276	549.541	17925	160.179	367.621	649.072	14909	148.079	339.604	591.908	21393	138.962	317.562	564.226	13122	130.242	303.03	517.17	15838	146.379	342.01	578.199	15226	147.176	368.187	543.707	13079	130.452
Tmem27	-0.252907	-1.19161	0.361904	-0.0995139	-1.07141	0.719794	-0.630303	-1.54789	0.023097	-0.110886	-1.07989	0.689447	-1.09361	-2.13407	8.09e-05	15934	333.02	773.986	596.966	14770	335.188	759.398	629.497	18076	351.93	807.704	654.54	14199	307.265	704.679	563.72	21442	303.458	693.474	565.518	11399	246.505	573.537	449.262	15052	303.097	708.176	549.504	13450	283.259	708.62	480.288	12410	269.684
H2-D1	-0.00822	-1.00571	0.985372	0.962496	1.94868	0.0317768	1.04992	2.07042	0.0191531	-0.0329028	-1.02307	0.941476	1.9713	3.9212	1.09e-05	15820	197.947	460.056	592.695	7091	96.341	218.269	302.218	6832	79.6339	182.765	247.39	6757	87.5396	200.763	268.262	13487	114.273	261.142	355.71	12987	168.137	391.201	511.849	7620	91.8624	214.634	278.184	25255	318.423	796.59	901.834	28912	376.147
Atp5b	-0.129762	-1.09411	0.601195	-0.0526953	-1.0372	0.831909	0.125239	1.09069	0.613922	-0.0270202	-1.01891	0.913322	-0.0842382	-1.06013	0.734363	15776	120.152	279.25	591.047	13155	108.79	246.472	560.665	16250	115.291	264.602	588.42	13479	106.292	243.77	535.135	21199	109.33	249.844	559.109	12582	99.1511	230.692	495.887	13648	100.149	233.994	498.248	14256	109.408	273.702	509.07	14722	116.584
Nisch	0.0391731	1.02752	0.880537	-0.117183	-1.08461	0.653016	-0.420967	-1.33882	0.106328	-0.0145204	-1.01012	0.955581	-0.513497	-1.42751	0.0488563	15648	38.2599	88.9214	586.251	14578	38.703	87.6851	621.313	17034	38.798	89.0443	616.809	16152	40.8903	93.7775	641.257	23940	39.6366	90.5792	631.401	15272	38.6362	89.8938	601.907	17040	40.1417	93.7898	622.08	16460	40.5537	101.452	587.772	14507	36.8808
Hnrnpa2b1	-0.23579	-1.17755	0.342693	0.0975335	1.06994	0.694698	0.0294293	1.02061	0.905722	0.0754633	1.0537	0.761344	-0.0333634	-1.0234	0.893188	15541	76.1697	177.029	582.243	14020	74.6127	169.042	597.532	15245	69.6048	159.748	552.028	12823	65.0732	149.238	509.091	17879	59.3382	135.602	471.546	12437	63.0713	146.747	490.172	14941	70.5544	164.848	545.452	14530	71.7603	179.521	518.854	14246	72.5996
Rpl13a	-0.0941845	-1.06746	0.717839	-0.0749222	-1.0533	0.773774	0.616559	1.53321	0.0179928	-0.0545301	-1.03852	0.834241	0.392922	1.31305	0.13164	15524	236.969	550.75	581.606	12767	211.611	479.424	544.129	14942	212.474	487.642	541.056	12526	197.975	454.034	497.3	20313	209.966	479.823	535.741	13406	211.739	492.648	528.363	13115	192.885	450.669	478.79	12005	184.657	461.951	428.688	16087	255.33
Rpl10-ps3	-0.00747	-1.00519	0.976143	-0.00255	-1.00177	0.991839	0.123302	1.08922	0.621387	0.00854	1.00594	0.972719	0.121819	1.08811	0.6256	15395	669.528	1556.08	576.773	12621	595.998	1350.29	537.906	15081	610.981	1402.24	546.09	14173	638.205	1463.65	562.688	20540	604.891	1382.32	541.728	13907	625.8	1456.03	548.109	14934	625.758	1462.06	545.196	15265	668.962	1673.52	545.1	15643	707.371
Nkx6-1	-0.0483317	-1.03407	0.86081	0.050316	1.03549	0.855155	-0.694982	-1.61886	0.0116987	-0.0908629	-1.06501	0.74173	-0.783861	-1.72173	0.00446	15319	157.533	366.128	573.925	14984	167.313	379.063	638.617	16324	156.378	358.898	591.099	16145	171.905	394.245	640.979	23722	165.188	377.495	625.651	12116	128.918	299.95	477.521	18532	183.613	429.006	676.549	16512	171.102	428.041	589.629	15107	161.531
Surf4	-0.0623195	-1.04414	0.808599	-0.0960213	-1.06882	0.70898	-0.157091	-1.11504	0.541473	-0.245068	-1.18515	0.340857	-0.560501	-1.47478	0.029374	15220	149.693	347.908	570.216	12779	136.473	309.191	544.64	16874	154.601	354.821	611.015	14498	147.64	338.597	575.591	20820	138.661	316.874	549.113	13403	136.396	317.35	528.245	15200	144.036	336.536	554.907	15267	151.306	378.518	545.171	12491	127.739
Prlr	0.01661	1.01158	0.954428	0.0363537	1.02552	0.900461	-0.399089	-1.31868	0.169734	0.243784	1.18409	0.401619	-0.102342	-1.07351	0.724757	15212	32.0024	74.378	569.917	11868	27.1104	61.421	505.813	18835	36.9122	84.7161	682.024	19233	41.894	96.0795	763.577	22029	31.3818	71.715	581	11001	23.9465	55.7157	433.576	17270	35.0049	81.788	630.477	16420	34.8084	87.0793	586.344	16975	37.1316
Dynll2	0.0525092	1.03707	0.84355	0.00879	1.00611	0.97365	-0.345347	-1.27046	0.194294	-0.0680996	-1.04833	0.798	-0.35215	-1.27646	0.185681	15184	179.087	416.223	568.868	12942	165.745	375.51	551.587	14532	159.665	366.443	526.21	14603	178.332	408.984	579.76	22515	179.819	410.93	593.818	13551	165.372	384.767	534.078	17556	199.5	466.126	640.918	14838	176.347	441.162	529.852	15315	187.816
Eif4g1	-0.122397	-1.08854	0.621414	-0.0282361	-1.01976	0.909297	-0.0441537	-1.03108	0.858603	-0.150317	-1.10981	0.544186	-0.345104	-1.27024	0.163807	14959	66.794	155.239	560.438	12531	60.7551	137.646	534.07	15685	65.2421	149.735	567.961	13433	62.1036	142.428	533.309	19040	57.5691	131.559	502.167	12480	57.6584	134.152	491.867	14153	60.887	142.261	516.684	14564	65.5286	163.931	520.068	12897	59.8772
Hadh	0.236731	1.17832	0.394906	-0.183867	-1.13592	0.508744	-0.529605	-1.44353	0.057025	-0.0622587	-1.0441	0.822988	-0.538999	-1.45296	0.0527737	14925	96.7698	224.907	559.164	12723	89.5729	202.935	542.253	16461	99.4237	228.184	596.06	16314	109.52	251.173	647.689	26402	115.918	264.9	696.334	16648	111.687	259.858	656.138	18321	114.45	267.409	668.846	15161	99.0533	247.799	541.386	15406	103.861
Hnrnpk	-0.068158	-1.04838	0.781249	-0.105965	-1.07621	0.665946	0.0336252	1.02358	0.891033	-0.0375822	-1.02639	0.878299	-0.17808	-1.13138	0.468119	14858	85.1014	197.788	556.654	12929	80.4087	182.173	551.033	15586	83.1609	190.86	564.376	12627	74.8834	171.737	501.31	21147	82.0186	187.432	557.738	13582	80.4921	187.279	535.3	13814	76.2319	178.113	504.308	13418	77.4425	193.736	479.145	13950	83.0785
Ubr4	-0.30608	-1.23634	0.285583	0.0281713	1.01972	0.921708	-0.0451661	-1.0318	0.874791	-0.270876	-1.20654	0.344656	-0.593951	-1.50937	0.0382539	14837	26.6035	61.8303	555.867	12802	24.9248	56.4695	545.62	21516	35.9387	82.4819	779.104	15340	28.4792	65.3139	609.02	16347	19.8481	45.3576	431.141	12205	22.6435	52.6841	481.029	12848	22.1957	51.8596	469.043	18682	33.7545	84.4427	667.118	11610	21.6453
Col4a1	-0.438467	-1.35516	0.0729529	0.0803806	1.0573	0.742387	-0.0488395	-1.03443	0.841694	0.0366245	1.02571	0.880937	-0.370302	-1.29262	0.129912	14754	68.5932	159.42	552.758	13787	69.5989	157.683	587.601	15730	68.1252	156.352	569.59	11458	55.1555	126.493	454.899	15790	49.7097	113.598	416.45	9907	47.657	110.882	390.459	11932	53.4472	124.878	435.602	12170	57.0134	142.629	434.58	12979	62.7408
Spcs3	-0.124543	-1.09016	0.630006	-0.0908943	-1.06503	0.72517	-0.308606	-1.23851	0.23266	-0.202506	-1.1507	0.433565	-0.726549	-1.65468	0.00496	14717	137.02	318.454	551.372	11905	120.353	272.67	507.39	15613	135.413	310.782	565.354	12276	118.34	271.399	487.375	19398	122.295	279.474	511.609	12453	119.964	279.118	490.803	14071	126.221	294.911	513.691	13086	122.768	307.126	467.29	11692	113.186
Ctnnb1	-0.0746816	-1.05313	0.761948	-0.0199616	-1.01393	0.935467	-0.215324	-1.16096	0.382454	-0.0222445	-1.01554	0.928109	-0.332212	-1.25894	0.177829	14714	93.1191	216.422	551.259	13334	91.6284	207.592	568.294	15458	91.1317	209.154	559.741	13618	89.234	204.649	540.654	21470	92.0084	210.261	566.256	12364	80.9618	188.372	487.295	15020	91.5839	213.983	548.336	15170	96.7407	242.013	541.708	13503	88.8539
Rps3a1	-0.0490037	-1.03455	0.849479	0.0267394	1.01871	0.917519	0.322834	1.25079	0.211137	0.0547717	1.03869	0.831973	0.355342	1.27929	0.168719	14698	485.464	1128.29	550.66	12467	447.118	1012.99	531.343	14451	444.636	1020.47	523.277	12082	413.187	947.6	479.672	19935	445.864	1018.91	525.772	13858	473.601	1101.92	546.177	13468	428.591	1001.39	491.677	14965	498.07	1246.01	534.387	15518	532.933
Atp5a1	-0.000617	-1.00043	0.997989	-0.0785967	-1.05599	0.748049	0.00539	1.00375	0.982411	-0.030061	-1.02106	0.902216	-0.10388	-1.07466	0.671172	14498	149.233	346.837	543.167	11850	132.445	300.066	505.046	14262	136.755	313.863	516.433	12997	138.518	317.677	515.999	20672	144.087	329.274	545.21	12748	135.772	315.898	502.43	13480	133.686	312.354	492.115	13948	144.671	361.92	498.071	13737	147.023
Cltc	0.0361773	1.02539	0.885942	0.0182286	1.01272	0.942381	-0.173075	-1.12746	0.492548	-0.055139	-1.03896	0.82694	-0.173808	-1.12803	0.490746	14444	54.8419	127.46	541.144	11506	47.4364	107.471	490.385	14276	50.494	115.887	516.94	14078	55.3446	126.927	558.916	19275	49.5573	113.25	508.365	13210	51.8969	120.747	520.638	14967	54.7521	127.927	546.401	16390	62.7075	156.874	585.273	13328	52.6173
Ddx3x	0.0611309	1.04328	0.807356	-0.135879	-1.09876	0.58782	-0.0686296	-1.04872	0.784278	0.0377477	1.02651	0.880313	-0.10563	-1.07596	0.673513	14246	87.1162	202.47	533.726	11027	73.2192	165.885	469.97	13908	79.228	181.834	503.615	12622	79.9177	183.283	501.111	20568	85.1698	194.633	542.467	13421	84.9188	197.579	528.954	13455	79.274	185.221	491.202	13368	82.3736	206.072	477.36	12946	82.3151
Nedd4	0.00119	1.00083	0.996197	0.00661	1.00459	0.978877	-0.262136	-1.19925	0.293977	0.113154	1.08159	0.650546	-0.141177	-1.1028	0.571947	14235	41.8625	97.2943	533.313	12950	41.3523	93.6872	551.928	15723	43.0736	98.857	569.337	13545	41.2435	94.5876	537.756	20698	41.2177	94.1923	545.895	14522	44.1883	102.812	572.347	15807	44.7876	104.645	577.067	16154	47.87	119.755	576.845	14260	43.6039
Sytl4	0.14468	1.10549	0.601686	-0.105784	-1.07608	0.702714	-0.622403	-1.53944	0.0247491	-0.110009	-1.07924	0.691515	-0.693516	-1.61722	0.0123613	14224	89.5614	208.153	532.901	12701	86.8358	196.734	541.316	16883	99.0278	227.276	611.341	15794	102.968	236.145	627.044	23572	100.504	229.676	621.695	15595	101.601	236.392	614.637	18251	110.72	258.694	666.29	16110	102.214	255.706	575.274	13712	89.7714
Slc7a2	0.201464	1.14986	0.471913	-0.101653	-1.073	0.716614	-0.656109	-1.57583	0.0191512	-0.0932263	-1.06675	0.739277	-0.649524	-1.56865	0.0204011	14185	50.1088	116.46	531.44	13775	52.837	119.707	587.09	15034	49.4729	113.544	544.388	14275	52.2119	119.742	566.738	24998	59.7967	136.65	659.305	17407	63.6241	148.033	686.052	18942	64.4691	150.63	691.517	16068	57.1955	143.084	573.774	14458	53.1044
Copa	-0.0363131	-1.02549	0.885282	-0.0347457	-1.02438	0.8902	-0.146305	-1.10673	0.561042	-0.180484	-1.13326	0.47334	-0.397848	-1.31754	0.11397	14131	48.3718	112.423	529.417	11733	43.6104	98.8033	500.06	14930	47.6088	109.266	540.622	13383	47.4332	108.783	531.324	19418	45.0103	102.859	512.136	12373	43.8236	101.963	487.65	14198	46.8261	109.408	518.327	14874	51.3054	128.349	531.138	12457	44.3375
Sez6l2	-0.015629	-1.01089	0.953472	-0.228691	-1.17177	0.393254	-0.382458	-1.30356	0.153409	-0.224273	-1.16819	0.402578	-0.851051	-1.80381	0.00149	13952	106.942	248.548	522.711	12508	104.102	235.853	533.09	16052	114.617	263.054	581.25	13648	108.315	248.409	541.845	21565	111.93	255.788	568.762	12909	102.38	238.206	508.775	13759	101.611	237.41	502.3	13207	102.007	255.188	471.611	11419	91.0075
Lgals3bp	-0.0603214	-1.0427	0.813196	0.0293976	1.02059	0.908314	0.259425	1.197	0.309431	-0.26688	-1.2032	0.295716	-0.0383781	-1.02696	0.880489	13908	157.641	366.381	521.062	10438	128.465	291.049	444.867	12473	131.7	302.26	451.653	10600	124.4	285.298	420.835	17657	135.522	309.7	465.691	12001	140.746	327.47	472.989	10810	118.052	275.824	394.641	14147	161.579	404.218	505.177	13646	160.823
Dnajc3	-0.197451	-1.14667	0.453046	0.200718	1.14927	0.445592	-0.207473	-1.15466	0.430412	-0.235906	-1.17765	0.370001	-0.440112	-1.35671	0.0944383	13824	85.9527	199.766	517.915	10499	70.8819	160.589	447.467	14043	81.3381	186.677	508.503	11856	76.3261	175.046	470.7	15368	64.7039	147.864	405.32	10388	66.8299	155.492	409.416	14197	85.0479	198.712	518.291	15396	96.4604	241.312	549.778	11449	74.017
Bsg	-0.0108257	-1.00753	0.965732	-0.17833	-1.13157	0.479142	-0.252367	-1.19116	0.316627	-0.106012	-1.07625	0.674021	-0.547535	-1.46159	0.0298095	13818	245.811	571.299	517.691	11832	228.547	517.794	504.279	14899	246.9	566.653	539.499	13271	244.438	560.592	526.877	20572	247.811	566.306	542.572	12186	224.3	521.874	480.28	13674	234.365	547.586	499.197	12316	220.77	552.295	439.794	12049	222.867
Lman1	-0.120334	-1.08699	0.65399	0.0171005	1.01192	0.949212	-0.272948	-1.20827	0.309312	-0.236712	-1.1783	0.37799	-0.612892	-1.52932	0.0224482	13806	69.4921	161.509	517.241	10908	59.6176	135.069	464.898	14972	70.203	161.121	542.143	12838	66.9073	153.445	509.687	17360	59.1704	135.219	457.858	11032	57.4559	133.681	434.798	14019	67.9869	158.849	511.792	14161	71.8252	179.683	505.677	11236	58.8054
Rpsa	-0.0202876	-1.01416	0.939766	0.164358	1.12067	0.540397	0.475913	1.3908	0.076233	0.096013	1.06882	0.720543	0.715997	1.64262	0.00765	13799	239.273	556.105	516.979	11072	208.466	472.298	471.888	13653	220.538	506.15	494.381	11880	213.291	489.16	471.653	19208	225.536	515.404	506.598	12287	220.448	512.911	484.261	12622	210.871	492.693	460.792	16644	290.817	727.529	594.343	16337	294.549
Rplp0	-0.131394	-1.09535	0.616511	0.0419824	1.02953	0.872869	0.499053	1.41329	0.0571184	0.00242	1.00168	0.992648	0.412058	1.33058	0.116238	13757	267.59	621.918	515.405	11362	239.973	543.681	484.248	14672	265.855	610.155	531.28	11160	224.76	515.464	443.068	18358	241.802	552.575	484.18	11935	240.205	558.88	470.387	11318	212.108	495.584	413.187	14419	282.616	707.013	514.89	14294	289.094
Ddost	-0.178211	-1.13148	0.484251	-0.129093	-1.09361	0.61239	-0.138647	-1.10087	0.586343	-0.234147	-1.17621	0.358155	-0.680098	-1.60225	0.00761	13676	208.169	483.814	512.371	12083	199.707	452.455	514.977	15339	217.502	499.182	555.432	12204	192.34	441.11	484.516	19004	195.88	447.632	501.217	10480	165.056	384.032	413.042	12633	185.27	432.877	461.194	11666	178.935	447.636	416.583	11230	177.736
Prkacb	0.164442	1.12073	0.523174	-0.151286	-1.11056	0.556936	-0.439491	-1.35613	0.0879657	-0.0240202	-1.01679	0.925709	-0.450355	-1.36638	0.0804087	13648	78.3378	182.068	511.322	12549	78.212	177.196	534.838	14684	78.5154	180.198	531.714	13558	80.5762	184.793	538.272	22130	86.0144	196.563	583.663	16402	97.412	226.646	646.443	15887	87.8588	205.279	579.988	14028	81.136	202.975	500.928	14309	85.3984
Cplx2	0.109412	1.07879	0.69564	-0.372619	-1.2947	0.182766	-0.484135	-1.39875	0.0835026	0.0182893	1.01276	0.947874	-0.729053	-1.65755	0.00915	13640	89.3176	207.587	511.022	13222	94.0116	212.992	563.521	14496	88.4258	202.943	524.907	12616	85.5368	196.17	500.873	22943	101.733	232.483	605.106	15717	106.489	247.766	619.445	14130	89.1468	208.289	515.845	11025	72.7472	181.99	393.693	11840	80.6143
Gnao1	-0.0139116	-1.00969	0.958166	-0.243093	-1.18353	0.359363	-0.456358	-1.37207	0.0853529	-0.106932	-1.07694	0.686894	-0.820294	-1.76577	0.00199	13611	44.0057	102.275	509.935	13015	45.6904	103.516	554.699	15414	46.424	106.546	558.148	13927	46.6214	106.921	552.922	20808	45.5551	104.104	548.797	12825	42.9032	99.8218	505.464	13816	43.037	100.555	504.381	12295	40.0556	100.206	439.044	11599	38.9922
Pcsk1	-0.204931	-1.15263	0.462332	-0.247052	-1.18678	0.375611	-0.379471	-1.30086	0.173596	-0.0902206	-1.06453	0.746324	-0.921674	-1.89431	0.000949	13609	135.5	314.922	509.86	11860	128.221	290.497	505.472	18333	170.042	390.258	663.846	11298	116.473	267.118	448.547	19396	130.772	298.845	511.556	12603	129.838	302.09	496.715	12533	120.229	280.912	457.543	11691	117.295	293.435	417.476	9864	102.119
Tmed2	-0.206546	-1.15392	0.405091	-0.0419749	-1.02952	0.865648	-0.100206	-1.07193	0.686286	-0.207357	-1.15457	0.403294	-0.556083	-1.47027	0.0250046	13379	196.332	456.304	501.243	10741	171.149	387.753	457.781	14389	196.701	451.443	521.032	11158	169.537	388.814	442.988	16799	166.932	381.479	443.062	10062	152.78	355.469	396.568	12028	170.06	397.34	439.107	11669	172.551	431.665	416.69	10915	166.544
Ptprf	0.131827	1.09568	0.620741	-0.18885	-1.13985	0.478424	-0.463113	-1.37851	0.0822	-0.135202	-1.09825	0.611911	-0.655338	-1.57499	0.0139202	13346	47.1708	109.632	500.007	12151	46.6333	105.652	517.875	14800	48.7295	111.838	535.915	13476	49.3165	113.102	535.016	22883	54.7675	125.157	603.523	14307	52.322	121.736	563.874	14861	50.6071	118.242	542.531	13694	48.7717	122.011	489.001	12928	47.5107
Ppia	-0.0498028	-1.03512	0.842501	0.0343127	1.02407	0.89111	0.248033	1.18759	0.32232	0.0302684	1.0212	0.903857	0.262811	1.19981	0.294344	13309	122.428	284.539	498.621	10614	106.017	240.19	452.368	12892	110.475	253.547	466.825	10877	103.598	237.591	431.832	17571	109.45	250.12	463.423	12038	114.578	266.586	474.447	11862	105.131	245.636	433.047	13250	122.819	307.252	473.146	13892	132.873
Ucn3	0.126284	1.09148	0.643692	0.0478659	1.03373	0.860819	-0.738341	-1.66826	0.00685	-0.0308093	-1.02159	0.910175	-0.595001	-1.51047	0.0293357	13040	284.706	661.696	488.543	10021	237.57	538.236	427.094	11593	235.789	541.151	419.788	11951	270.167	619.599	474.472	18744	277.12	633.286	494.36	12401	280.149	651.815	488.754	15462	325.256	759.951	564.472	13660	300.528	751.822	487.787	12717	288.696
Twsg1	-0.0307411	-1.02154	0.901705	-0.136606	-1.09932	0.583123	-0.432324	-1.34941	0.0824462	0.0656389	1.04655	0.792046	-0.534033	-1.44797	0.0319291	13031	103.931	241.55	488.206	11355	98.3368	222.791	483.949	13208	98.1324	225.221	478.268	12370	102.152	234.274	491.106	18420	99.482	227.34	485.815	11237	92.7322	215.758	442.878	12588	96.7308	226.009	459.551	11957	96.0959	240.4	426.974	11333	93.9832
Gm26825	-0.134247	-1.09752	0.650884	0.557862	1.47209	0.0600161	-0.238915	-1.18011	0.420528	-0.0167527	-1.01168	0.954959	0.167947	1.12346	0.571274	12985	206.822	480.682	486.482	12097	209.215	473.996	515.573	13750	204.016	468.232	497.894	15140	249.683	572.621	601.079	14338	154.643	353.396	378.155	9832	162.035	377.003	387.503	15929	244.446	571.141	581.521	24112	386.992	968.127	861.019	15929	263.803
Sepp1	0.0790913	1.05635	0.751929	-0.113607	-1.08193	0.649792	-0.00288	-1.002	0.99082	0.213223	1.15928	0.394054	0.175829	1.12961	0.482205	12915	146.489	340.461	483.86	10310	126.979	287.682	439.412	10824	114.369	262.484	391.942	10142	119.109	273.163	402.652	16736	128.543	293.753	441.4	13837	162.392	377.835	545.35	10807	118.102	275.942	394.532	12291	140.48	351.434	438.901	12609	148.706
Lamp1	0.213457	1.15946	0.384461	0.0158976	1.01108	0.94835	-0.135854	-1.09874	0.579863	-0.0209134	-1.0146	0.932088	0.0725865	1.0516	0.767425	12861	155.147	360.584	481.837	10762	140.969	319.378	458.676	12570	141.258	324.197	455.165	13408	167.472	384.079	532.317	21408	174.877	399.636	564.621	13218	164.986	383.87	520.954	15343	178.328	416.659	560.128	15660	190.36	476.219	559.205	14462	181.399
Serp1	-0.138032	-1.1004	0.589813	0.0350501	1.02459	0.891114	-0.0113807	-1.00792	0.964544	-0.187411	-1.13872	0.46417	-0.301773	-1.23266	0.238552	12616	88.2917	205.202	472.658	9490	72.1151	163.383	404.463	13119	85.5277	196.292	475.045	12030	87.1711	199.918	477.608	14018	66.4311	151.811	369.715	9683	70.1166	163.139	381.631	11865	80.0031	186.925	433.156	13304	93.8201	234.707	475.074	9816	71.4283
Ywhae	-0.148757	-1.10861	0.528291	-0.0414029	-1.02911	0.860678	-0.102799	-1.07386	0.662996	-0.0481381	-1.03393	0.838303	-0.341097	-1.26672	0.14819	12543	157.616	366.321	469.923	10556	144.032	326.318	449.896	13126	153.652	352.643	475.298	10782	140.283	321.725	428.061	16051	136.58	312.118	423.334	10329	134.298	312.468	407.091	11425	138.323	323.188	417.093	11827	149.757	374.644	422.332	10732	140.222
Rps6	-0.0281108	-1.01968	0.912457	0.0950683	1.06812	0.710023	0.331096	1.25797	0.195272	0.0522923	1.03691	0.837904	0.450346	1.36637	0.07815	12515	254.637	591.811	468.874	10461	231.113	523.608	445.847	12961	245.661	563.81	469.324	10711	225.647	517.497	425.242	17376	239.402	547.09	458.28	12022	253.093	588.865	473.816	12328	241.67	564.656	450.059	14053	288.121	720.783	501.821	13932	294.742
Prrc2b	0.127347	1.09228	0.617716	-0.0238658	-1.01668	0.925476	-0.259544	-1.1971	0.309052	-0.0475084	-1.03348	0.852297	-0.203571	-1.15155	0.425001	12475	35.7452	83.0769	467.375	11740	36.5264	82.7539	500.358	13260	35.394	81.2317	480.15	13351	39.6096	90.8404	530.054	20439	39.6574	90.6267	539.064	12999	38.539	89.6678	512.322	14556	40.1847	93.8903	531.397	15181	43.8322	109.654	542.1	13487	40.1819
Hsp90aa1	-0.195257	-1.14493	0.485668	0.66517	1.58576	0.0175268	-0.556657	-1.47086	0.0468034	0.150902	1.11026	0.589948	0.0641583	1.04547	0.818779	12455	102.243	237.627	466.626	10972	97.7997	221.574	467.626	11194	85.6019	196.463	405.34	12525	106.458	244.149	497.26	12640	70.2627	160.567	333.371	8613	73.1573	170.213	339.459	17120	135.405	316.37	625.001	21000	173.71	434.565	749.892	13443	114.742
Itm2c	0.0125956	1.00877	0.959189	-0.133171	-1.0967	0.588497	0.027924	1.01954	0.909678	-0.194094	-1.14401	0.430387	-0.286745	-1.21988	0.244076	12327	159.69	371.141	461.83	9870	138.835	314.543	420.659	13086	157.919	362.435	473.85	11720	157.201	360.524	465.301	18519	162.452	371.241	488.426	10515	140.942	327.927	414.422	11545	144.097	336.678	421.474	11324	147.821	369.798	404.37	11802	158.969
Rpn1	-0.347988	-1.27278	0.154463	0.0383692	1.02695	0.875251	-0.132062	-1.09586	0.588947	-0.200259	-1.1489	0.412588	-0.64194	-1.56043	0.00863	12262	87.6971	203.82	459.395	10251	79.6071	180.357	436.897	13478	89.7962	206.089	488.044	9697	71.8076	164.683	384.985	13906	67.3463	153.902	366.761	8523	63.071	146.746	335.912	10386	71.5671	167.214	379.162	11371	81.948	205.007	406.049	9283	69.032
Usp9x	0.0221099	1.01544	0.933047	0.000222	1.00015	0.999328	-0.263079	-1.20004	0.317485	-0.0675926	-1.04797	0.797315	-0.30834	-1.23828	0.241381	12214	26.187	60.8623	457.597	10432	24.2861	55.0222	444.611	12978	25.9205	59.4894	469.939	12079	26.8144	61.4959	479.553	17294	25.1079	57.3776	456.117	11613	25.7623	59.9406	457.697	13360	27.5978	64.4815	487.734	14040	30.3326	75.8823	501.356	11317	25.2288
Hspa8	-0.162982	-1.1196	0.578173	0.568615	1.4831	0.0523582	-0.203742	-1.15168	0.486891	-0.0215135	-1.01502	0.941477	0.180378	1.13318	0.538247	12180	94.5725	219.8	456.323	11488	96.8554	219.435	489.618	12502	90.4285	207.54	452.703	13626	109.546	251.231	540.971	12946	68.0676	155.551	341.442	9309	74.7883	174.008	366.89	14956	111.886	261.417	545.999	22111	172.998	432.784	789.565	14470	116.822
Rpl6	-0.0332175	-1.02329	0.894407	0.0588022	1.0416	0.814232	0.284897	1.21832	0.254881	0.0645173	1.04573	0.796505	0.374999	1.29684	0.133975	12136	160.963	374.101	454.675	10276	147.992	335.288	437.962	12979	160.362	368.041	469.975	10730	147.353	337.939	425.996	17016	152.826	349.243	448.785	11591	159.069	370.102	456.83	12026	153.679	359.065	439.034	13131	175.495	439.03	468.897	13405	184.865
Tgoln1	0.150794	1.11018	0.542443	0.0406587	1.02858	0.869532	-0.207355	-1.15457	0.402215	-0.0372851	-1.02618	0.880275	-0.0531869	-1.03755	0.829893	12073	77.716	180.623	452.314	9852	68.8623	156.014	419.892	11614	69.6443	159.839	420.548	12037	80.2274	183.993	477.886	18189	79.2851	181.185	479.722	12118	80.7123	187.791	477.6	14066	87.2383	203.83	513.508	13837	89.7538	224.534	494.107	13112	87.7612
Ywhaq	-0.0872537	-1.06235	0.713917	-0.0645997	-1.04579	0.786073	-0.19432	-1.14419	0.414271	-0.0764543	-1.05442	0.748064	-0.422628	-1.34037	0.0758085	12006	126.569	294.165	449.804	9580	109.662	248.45	408.299	11852	116.394	267.132	429.166	10385	113.356	259.97	412.299	15538	110.921	253.48	409.804	9886	107.836	250.899	389.631	11320	114.979	268.644	413.26	10506	111.605	279.198	375.16	10361	113.572
Wdr6	0.170029	1.12508	0.522502	-0.383818	-1.30479	0.148874	-0.278778	-1.21317	0.294493	-0.129292	-1.09376	0.626862	-0.621859	-1.53886	0.0193678	11987	92.9175	215.953	449.092	10103	85.0352	192.655	430.589	12053	87.0342	199.75	436.444	11407	91.5519	209.964	452.874	19869	104.292	238.332	524.031	12783	102.526	238.544	503.809	11783	88.0002	205.61	430.163	8993	70.2436	175.726	321.132	10732	86.4979
Slc38a10	-0.0778093	-1.05541	0.750123	-0.114746	-1.08278	0.638607	-0.0704248	-1.05003	0.773162	-0.180335	-1.13315	0.460476	-0.443315	-1.35973	0.0696237	11970	60.1568	139.813	448.455	10048	54.8317	124.226	428.245	12631	59.1339	135.716	457.374	10426	54.2522	124.422	413.927	16854	57.3563	131.073	444.513	10289	53.5028	124.484	405.515	11014	53.3306	124.605	402.089	10830	54.8447	137.203	386.73	10593	55.3538
Morf4l2	-0.170318	-1.12531	0.48234	-0.139764	-1.10172	0.564299	-0.313996	-1.24315	0.195337	-0.264095	-1.20088	0.276182	-0.888172	-1.85083	0.00025	11930	122.799	285.403	446.957	9826	109.823	248.814	418.784	13161	126.198	289.633	476.566	10553	112.471	257.94	418.969	14785	103.054	235.503	389.944	9743	103.768	241.433	383.995	10804	107.147	250.346	394.422	10446	108.348	271.051	373.018	8822	94.4193
Dst	-0.040735	-1.02864	0.879195	0.0565967	1.04001	0.832748	-0.356421	-1.28025	0.183563	0.0451331	1.03178	0.866275	-0.295427	-1.22725	0.270353	11919	10.0311	23.3136	446.545	11360	10.3812	23.5195	484.163	13717	10.7541	24.6814	496.699	12349	10.7609	24.6789	490.273	17095	9.74235	22.2636	450.869	11330	9.8662	22.9555	446.543	13181	10.688	24.9722	481.199	15078	12.7869	31.9887	538.422	11851	10.3705
mt-Nd3	-0.25531	-1.19359	0.309213	-0.160593	-1.11775	0.522464	-0.270443	-1.20618	0.281521	-0.103786	-1.07459	0.679433	-0.790132	-1.72923	0.00165	11889	1102.45	2562.25	445.421	9850	991.772	2246.95	419.806	13131	1134.28	2603.25	475.479	9007	864.775	1983.27	357.591	15413	967.807	2211.67	406.507	9111	874.164	2033.9	359.087	10476	935.945	2186.81	382.448	8602	803.764	2010.75	307.17	8823	850.684
Sphkap	-0.0482906	-1.03404	0.859116	0.0678843	1.04818	0.802953	-0.771886	-1.7075	0.00456	0.0165246	1.01152	0.951584	-0.735768	-1.66528	0.00685	11787	39.6127	92.0655	441.599	10540	38.4622	87.1395	449.214	11270	35.2828	80.9766	408.092	11404	39.6824	91.0073	452.755	16458	37.4538	85.5909	434.068	9370	32.5825	75.8089	369.294	13468	43.6089	101.891	491.677	11929	40.3972	101.06	425.974	11164	39.0112
Ssr3	-0.179607	-1.13258	0.463663	-0.0567426	-1.04011	0.81692	-0.00593	-1.00412	0.980695	-0.264295	-1.20105	0.280898	-0.506575	-1.42067	0.0387581	11695	90.4585	210.238	438.152	8891	74.6726	169.177	378.934	12531	90.2907	207.223	453.753	10213	81.7921	187.581	405.471	13181	69.0374	157.767	347.64	9366	74.9577	174.402	369.137	10376	77.325	180.667	378.797	10782	84.0357	210.23	385.016	8815	70.8939
Gnai2	0.0996721	1.07153	0.687869	0.178817	1.13196	0.471002	0.17285	1.12728	0.48587	0.131574	1.09549	0.59574	0.582913	1.49787	0.0187774	11676	99.7035	231.725	437.441	8978	83.2449	188.599	382.642	10622	84.495	193.922	384.627	11136	98.4588	225.805	442.115	16293	94.2117	215.296	429.717	10634	93.9563	218.606	419.112	12767	105.038	245.418	466.086	13871	119.355	298.586	495.321	13986	124.179
Sparc	-0.324008	-1.2518	0.234546	0.168046	1.12354	0.53755	-0.00524	-1.00364	0.984656	0.179922	1.13282	0.509113	0.0187185	1.01306	0.945241	11611	111.281	258.632	435.005	9784	101.819	230.68	416.993	10921	97.5036	223.778	395.454	8880	88.1195	202.093	352.549	11325	73.498	167.961	298.689	8762	86.8893	202.163	345.332	9171	84.6852	197.864	334.806	10529	101.684	254.38	375.982	11439	113.992
Rap1gap2	0.255866	1.19405	0.317808	-0.257208	-1.19516	0.315262	-0.359885	-1.28332	0.160035	-0.0884402	-1.06322	0.729923	-0.449666	-1.36572	0.0792046	11543	51.9944	120.842	432.458	10556	51.6296	116.971	449.896	13001	54.5535	125.204	470.772	13272	61.8989	141.959	526.917	20976	63.9805	146.211	553.227	13588	63.3295	147.347	535.536	13505	58.6102	136.941	493.028	12298	55.8197	139.642	439.151	11743	54.999
Kif5b	-0.174238	-1.12837	0.470499	0.0304356	1.02132	0.899686	-0.288257	-1.22116	0.232536	-0.0816009	-1.05819	0.735415	-0.51366	-1.42767	0.0333942	11511	50.2306	116.743	431.259	9965	47.2165	106.973	424.708	12089	49.1421	112.785	437.748	10384	46.9168	107.599	412.259	15115	44.6633	102.066	398.648	8514	38.4416	89.4412	335.557	11041	46.4199	108.459	403.074	11366	49.9779	125.028	405.87	10130	45.9624
Tmbim6	0.0234424	1.01638	0.922112	-0.0367305	-1.02579	0.87824	0.156965	1.11494	0.512629	-0.0484824	-1.03418	0.839719	0.0951945	1.06821	0.691322	11389	96.5628	224.426	426.688	9212	84.8086	192.142	392.615	11217	88.595	203.332	406.173	9772	85.7861	196.741	387.962	16091	92.3836	211.119	424.389	10990	96.4129	224.322	433.143	10634	86.8684	202.965	388.216	11533	98.5331	246.497	411.834	11591	102.184
Ddc	0.0712136	1.0506	0.796781	-0.111265	-1.08018	0.687424	-0.536947	-1.4509	0.0522059	0.0698688	1.04962	0.800576	-0.50713	-1.42122	0.0667119	11378	82.3051	191.289	426.276	10898	85.5991	193.933	464.472	14068	94.7985	217.569	509.408	12958	97.0528	222.58	514.451	20658	101.19	231.243	544.84	10445	78.1776	181.894	411.663	14519	101.19	236.428	530.046	11553	84.2114	210.669	412.548	11730	88.2261
Uggt1	-0.181308	-1.13391	0.45574	0.037726	1.02649	0.876665	-0.219509	-1.16434	0.366518	-0.166955	-1.12269	0.49224	-0.530046	-1.44398	0.0292322	11367	30.5495	71.0014	425.864	9098	26.5501	60.1516	387.756	12300	30.7944	70.6754	445.388	9421	26.2159	60.1234	374.027	14209	25.8589	59.0937	374.753	9174	25.5112	59.3562	361.57	10856	28.1106	65.6794	396.321	11602	31.4201	78.6026	414.297	9210	25.7369
Lpl	-0.118142	-1.08534	0.652085	-0.0699947	-1.04971	0.789381	-0.542053	-1.45604	0.0386164	-0.263085	-1.20004	0.315593	-0.993275	-1.9907	0.000151	11296	53.5267	124.404	423.204	11258	57.9254	131.235	479.815	11151	49.223	112.97	403.783	10079	49.4507	113.41	400.151	18724	60.0803	137.298	493.833	7863	38.552	89.6981	309.9	11877	54.2243	126.693	433.594	10356	49.4485	123.704	369.804	9614	47.3683
B2m	-0.0152721	-1.01064	0.98223	1.87378	3.66492	0.00628	1.14217	2.20713	0.0956907	0.0187842	1.01311	0.978139	3.01946	8.10866	1.06e-05	11266	422.731	982.487	422.08	2710	110.414	250.154	115.5	1632	57.0457	130.924	59.0954	2012	78.1685	179.271	79.8792	5939	150.902	344.848	156.637	8979	348.607	811.095	353.884	3108	112.361	262.529	113.464	26495	1001.78	2506.13	946.114	30895	1205.37
Mafa	-0.0701107	-1.0498	0.81365	-0.242205	-1.1828	0.415491	-0.262923	-1.19991	0.37679	-0.341852	-1.26738	0.250574	-0.917091	-1.8883	0.00205	11123	332.347	772.42	416.723	8252	267.726	606.557	351.7	9736	270.993	621.948	352.545	10595	327.778	751.723	420.636	13796	279.132	637.884	363.86	7188	222.224	517.043	283.297	9562	275.27	643.16	349.08	9118	274.527	686.775	325.596	6382	198.273
Emb	0.135793	1.0987	0.588237	-0.100905	-1.07245	0.687451	-0.494829	-1.40915	0.0485382	-0.0664199	-1.04712	0.79121	-0.526361	-1.44029	0.0358938	11074	158.612	368.637	414.887	9252	143.89	325.995	394.32	10816	144.313	331.21	391.652	10398	154.202	353.646	412.815	17005	164.929	376.901	448.495	11622	172.237	400.739	458.051	12693	175.161	409.258	463.384	11499	165.962	415.181	410.619	9968	148.449
Syp	0.00194	1.00135	0.99388	-0.382156	-1.30329	0.131115	-0.26	-1.19748	0.304443	-0.167199	-1.12288	0.509048	-0.807413	-1.75007	0.00143	11063	68.5086	159.224	414.475	8940	60.1134	136.192	381.022	12392	71.4861	164.066	448.72	10539	67.5741	154.974	418.413	16055	67.324	153.851	423.44	10252	65.6892	152.837	404.056	9654	57.5997	134.58	352.439	8029	50.1013	125.337	286.709	8865	57.0806
Rian	0.00875	1.00609	0.97352	-0.0475042	-1.03348	0.857031	-0.670021	-1.5911	0.0110686	-0.141696	-1.1032	0.591166	-0.850468	-1.80309	0.00126	11001	31.236	72.5969	412.152	10927	33.6889	76.3251	465.708	13951	36.9009	84.6902	505.172	11098	32.627	74.8266	440.606	17731	34.0914	77.9069	467.643	12260	36.0186	83.8037	483.196	14957	40.9175	95.6025	546.036	12031	34.4224	86.1134	429.617	10373	30.6243
Hnrnpu	-0.166116	-1.12203	0.477167	0.0410649	1.02887	0.860507	0.0639148	1.0453	0.784439	0.0650582	1.04613	0.780657	0.00392	1.00272	0.986607	10984	30.5586	71.0224	411.515	9738	29.4174	66.6477	415.033	11129	28.8428	66.1962	402.986	9371	26.994	61.9079	372.042	13821	26.0375	59.5019	364.519	9114	26.2358	61.0423	359.205	10128	27.148	63.4304	369.743	10517	29.4836	73.7581	375.553	10690	30.9235
Ddx6	-0.0390939	-1.02747	0.869114	-0.0591661	-1.04186	0.803059	-0.0137968	-1.00961	0.953624	-0.00371	-1.00257	0.987531	-0.115764	-1.08355	0.625576	10942	58.2182	135.307	409.941	9424	54.4452	123.35	401.65	11539	57.1925	131.261	417.832	10179	56.0759	128.604	404.121	14588	52.5588	120.109	384.748	10350	56.9791	132.572	407.919	10954	56.1534	131.201	399.898	10879	58.3266	145.914	388.48	10077	55.7483
Fndc3a	0.0917228	1.06564	0.719364	-0.00958	-1.00666	0.970062	-0.357518	-1.28122	0.16136	-0.148679	-1.10855	0.56033	-0.424054	-1.34169	0.0967252	10925	35.453	82.3978	409.304	9469	33.3655	75.5926	403.568	11669	35.2756	80.9599	422.54	11242	37.7733	86.629	446.323	16710	36.7194	83.9127	440.715	10897	36.5891	85.1311	429.477	12428	38.8574	90.7892	453.71	13463	44.024	110.133	480.752	10446	35.2468
Serinc1	-0.00294	-1.00204	0.990227	-0.168924	-1.12422	0.481754	-0.220521	-1.16515	0.358472	-0.139792	-1.10175	0.560527	-0.532178	-1.44611	0.0266953	10915	68.3927	158.954	408.93	9345	63.5809	144.048	398.283	11809	68.9298	158.199	427.609	9953	64.5727	148.091	395.148	15562	66.0296	150.893	410.437	10828	70.2016	163.336	426.758	10614	64.0776	149.715	387.486	10331	65.2294	163.183	368.911	9507	61.9395
Tmed10	-0.0850932	-1.06076	0.719028	-0.104961	-1.07547	0.65723	-0.133263	-1.09677	0.573181	-0.12155	-1.0879	0.60737	-0.444867	-1.36119	0.0600235	10882	99.5909	231.463	407.694	8988	89.3173	202.356	383.068	11461	97.7106	224.253	415.008	9316	88.2774	202.455	369.858	14802	91.7316	209.629	390.393	9551	90.4426	210.431	376.428	10297	90.7951	212.14	375.913	9681	89.2784	223.345	345.7	9384	89.297
Wbp5	-0.140849	-1.10255	0.56632	-0.146091	-1.10657	0.551989	-0.327448	-1.25479	0.182543	-0.182996	-1.13524	0.456388	-0.797384	-1.73795	0.00117	10845	337.477	784.343	406.307	9351	315.961	715.839	398.539	11891	344.7	791.11	430.578	9458	304.735	698.878	375.496	14793	311.715	712.344	390.155	9003	289.878	674.451	354.83	10422	312.469	730.073	380.476	9046	283.652	709.605	323.025	8649	279.845
Pnmal2	0.0413926	1.02911	0.8695	-0.154851	-1.11331	0.538802	-0.419951	-1.33788	0.0955966	-0.193388	-1.14345	0.442896	-0.726797	-1.65496	0.00393	10826	84.2417	195.79	405.595	9529	80.5134	182.41	406.125	10777	78.1205	179.292	390.24	10783	86.8776	199.244	428.1	14880	78.406	179.177	392.45	10566	85.0713	197.933	416.432	11465	85.9556	200.833	418.553	9332	73.1727	183.054	333.238	10052	81.3298
Tm9sf3	-0.0890698	-1.06368	0.703987	-0.0791152	-1.05637	0.735761	-0.11913	-1.08608	0.611347	-0.0821343	-1.05858	0.726085	-0.36945	-1.29186	0.11506	10805	56.7501	131.895	404.809	8925	50.8993	115.317	380.383	11604	56.7751	130.303	420.186	9475	51.5264	118.17	376.171	14235	50.6276	115.696	375.438	9685	52.6326	122.459	381.709	10405	52.6532	123.023	379.856	10109	53.5015	133.843	360.984	9289	50.7281
Cd74	0.41603	1.33425	0.533529	1.8044	3.49283	0.00692	1.30952	2.47859	0.0499661	0.0848521	1.06058	0.898925	3.6148	12.2508	6.29e-08	10799	247.148	574.407	404.584	2732	67.8917	153.815	116.438	1588	33.8558	77.7014	57.5022	2862	67.8192	155.536	113.625	8230	127.544	291.469	217.061	11195	265.101	616.804	441.222	5380	118.631	277.177	196.408	32409	747.403	1869.76	1157.3	37561	893.818
Copg1	-0.00601	-1.00418	0.980285	-0.106409	-1.07655	0.661783	-0.255886	-1.19407	0.292855	-0.188092	-1.13926	0.439463	-0.556397	-1.47059	0.0221969	10789	31.619	73.4869	404.209	9126	29.0408	65.7945	388.95	11990	32.7336	75.1259	434.163	10239	31.0694	71.2544	406.503	15514	30.7877	70.3573	409.171	10316	31.2817	72.7825	406.579	11099	31.3394	73.2236	405.192	10634	31.4035	78.5613	379.731	9805	29.878
Tram1	-0.0541596	-1.03825	0.820778	-0.041904	-1.02947	0.860859	-0.243938	-1.18422	0.307577	-0.226951	-1.17036	0.342551	-0.566952	-1.48139	0.017735	10777	109.984	255.618	403.76	8721	96.6405	218.948	371.688	12519	119.017	273.153	453.319	10557	111.553	255.835	419.128	14517	100.322	229.259	382.876	9682	102.237	237.873	381.591	11349	111.591	260.729	414.319	11514	118.406	296.212	411.155	9071	96.2552
Sec61a1	-0.0694125	-1.04929	0.776524	-0.168932	-1.12423	0.489701	0.0274203	1.01919	0.910724	-0.303796	-1.23439	0.214163	-0.51472	-1.42872	0.0353276	10767	51.6112	119.952	403.385	8558	44.5434	100.917	364.741	11764	52.5306	120.561	425.98	10748	53.344	122.339	426.711	13703	44.4787	101.644	361.407	8881	44.0478	102.485	350.022	9600	44.3365	103.591	350.468	10163	49.0892	122.805	362.912	8364	41.687
Gatsl2	-0.126194	-1.09141	0.628117	-0.169129	-1.12438	0.516249	-0.402282	-1.3216	0.122645	-0.245178	-1.18524	0.346874	-0.942783	-1.92223	0.000297	10746	45.8689	106.606	402.598	10121	46.909	106.277	431.356	11586	46.0695	105.733	419.534	10244	45.2741	103.831	406.701	15652	45.2406	103.386	412.811	8346	36.8606	85.7628	328.936	10213	42.0016	98.1354	372.846	9623	41.3902	103.545	343.629	8533	37.8714
Slc16a10	-0.0433402	-1.0305	0.86248	-0.286967	-1.22007	0.251454	-0.57178	-1.48636	0.0223503	-0.103695	-1.07452	0.678748	-1.00578	-2.00803	5.86e-05	10626	63.57	147.746	398.102	10078	65.4664	148.32	429.524	11811	65.8229	151.068	427.682	10264	63.5781	145.81	407.495	15236	61.7221	141.05	401.839	10373	64.2096	149.395	408.825	10220	58.908	137.637	373.102	8801	53.0554	132.727	314.276	8703	54.1364
Slc6a6	-0.0185287	-1.01293	0.93936	-0.388788	-1.30929	0.110476	-0.0876487	-1.06264	0.719018	-0.0587123	-1.04154	0.809557	-0.553678	-1.46782	0.0230338	10616	40.5077	94.1456	397.728	9291	38.4947	87.2132	395.982	11890	42.2636	96.998	430.542	8473	33.4752	76.7718	336.39	16283	42.0725	96.1458	429.453	11233	44.3492	103.186	442.72	9196	33.8078	78.9909	335.719	8458	32.5207	81.3561	302.028	7985	31.6803
Rps14	-0.148921	-1.10874	0.549126	0.0182931	1.01276	0.941339	0.47964	1.3944	0.0536259	0.0245667	1.01717	0.921245	0.373579	1.29556	0.132809	10589	246.895	573.818	396.716	9064	229.477	519.9	386.307	10814	234.883	539.073	391.58	8501	205.228	470.668	337.502	14196	224.135	512.203	374.41	8814	212.639	494.742	347.381	9019	202.608	473.387	329.257	9915	232.951	582.767	354.056	10901	264.278
Glul	0.175903	1.12967	0.473704	-0.225954	-1.16955	0.357392	-0.310563	-1.24019	0.205942	-0.0562085	-1.03973	0.81895	-0.416823	-1.33498	0.0896115	10574	102.684	238.652	396.154	8979	94.6787	214.503	382.684	10974	99.2741	227.841	397.373	10463	105.203	241.272	415.396	16794	110.434	252.369	442.93	11936	119.932	279.043	470.427	11358	106.269	248.294	414.647	9391	91.8946	229.89	335.345	10804	109.09
Rplp1	-0.0492021	-1.03469	0.844011	-0.0368076	-1.02584	0.882975	0.511747	1.42578	0.0406656	-0.0225363	-1.01574	0.92816	0.403201	1.32244	0.106806	10573	689.265	1601.95	396.117	8999	637.007	1443.2	383.537	11286	685.388	1573.01	408.671	9815	662.502	1519.38	389.669	15375	678.72	1551.04	405.505	8962	604.514	1406.51	353.214	9855	618.993	1446.26	359.777	9411	618.214	1546.57	336.059	11856	803.645
Pappa2	-0.350758	-1.27523	0.279667	-0.332878	-1.25952	0.304976	-0.750596	-1.68249	0.0207539	-0.0174142	-1.01214	0.957224	-1.45165	-2.7352	7.72e-06	10572	33.141	77.0244	396.079	10692	36.394	82.4538	455.692	15039	43.9174	100.793	544.569	10674	34.6454	79.4555	423.773	14277	30.3063	69.2572	376.546	7476	24.2489	56.4192	294.647	8938	26.9954	63.074	326.3	7624	24.0828	60.2473	272.246	7577	24.697
Rpl13	-0.0736987	-1.05241	0.769632	0.021356	1.01491	0.93237	0.45246	1.36837	0.072127	0.0505551	1.03566	0.84072	0.450672	1.36668	0.0732646	10539	131.056	304.591	394.843	8635	116.595	264.156	368.023	10190	118.042	270.916	368.984	8878	114.309	262.155	352.469	13563	114.209	260.994	357.715	9269	119.262	277.484	365.314	9173	109.903	256.784	334.879	9648	120.895	302.44	344.522	11531	149.094
Camk2n1	0.217136	1.16242	0.412337	-0.0407176	-1.02863	0.877814	-0.489941	-1.40439	0.0643557	0.0200563	1.014	0.939648	-0.293467	-1.22558	0.26793	10491	76.1791	177.051	393.045	9479	74.7383	169.326	403.994	10334	69.903	160.432	374.199	10927	82.1541	188.412	433.817	19199	94.4029	215.733	506.36	10687	80.2949	186.82	421.201	13429	93.9515	219.515	490.253	12584	92.0774	230.347	449.364	10743	81.1115
Selt	-0.00919	-1.00639	0.968024	0.0620827	1.04397	0.786581	-0.187305	-1.13863	0.413995	-0.135621	-1.09857	0.554232	-0.270036	-1.20584	0.238991	10479	98.4147	228.729	392.595	8122	82.8256	187.649	346.159	9536	83.4285	191.474	345.303	8730	84.8913	194.689	346.593	13713	87.2087	199.293	361.671	9361	90.9652	211.647	368.94	10372	93.852	219.282	378.651	10927	103.409	258.694	390.194	9955	97.2119
Rpl8	-0.0564913	-1.03993	0.815251	-0.029843	-1.0209	0.901761	0.391933	1.31215	0.104933	0.000182	1.00013	0.999398	0.305781	1.23609	0.205883	10477	392.214	911.56	392.52	8613	350.108	793.201	367.086	10235	356.929	819.177	370.614	8874	343.965	788.847	352.31	14238	360.93	824.81	375.517	9106	352.717	820.659	358.89	9453	340.955	796.63	345.101	9231	348.217	871.124	329.631	10908	424.589
Ddb1	-0.0313591	-1.02197	0.891306	-0.121016	-1.0875	0.597961	-0.0874713	-1.06251	0.70309	-0.125978	-1.09125	0.583054	-0.365825	-1.28862	0.110941	10438	81.0661	188.409	391.059	8752	73.8059	167.214	373.01	10968	79.352	182.118	397.156	9609	77.2697	177.21	381.491	14618	76.8772	175.683	385.54	9368	75.2804	175.153	369.216	9823	73.5034	171.738	358.609	9956	77.9152	194.918	355.52	9256	74.7452
Srrm2	0.0328872	1.02306	0.896059	-0.0740125	-1.05264	0.768746	-0.126763	-1.09184	0.614571	0.0659017	1.04674	0.793476	-0.101986	-1.07325	0.685381	10404	30.5712	71.0517	389.785	10989	35.0616	79.4352	468.351	12981	35.5327	81.55	470.048	12146	36.9534	84.7486	482.213	15955	31.7465	72.5484	420.802	11567	35.1678	81.8241	455.884	11898	33.6842	78.7022	434.361	13082	38.7348	96.9017	467.147	10893	33.2811
Rps4x	-0.0583271	-1.04126	0.823039	0.148581	1.10848	0.568862	0.390238	1.31061	0.134488	0.107322	1.07723	0.680583	0.587814	1.50297	0.0241798	10398	205.726	478.136	389.56	8648	185.788	420.918	368.577	9946	183.314	420.719	360.149	8302	170.071	390.04	329.601	13555	181.604	415.009	357.504	9816	200.949	467.544	386.872	9925	189.195	442.049	362.332	11374	226.761	567.281	406.156	11807	242.894
Manf	-0.425374	-1.34292	0.087873	-0.0559796	-1.03956	0.822316	0.146251	1.10669	0.55736	-0.41426	-1.33262	0.0965272	-0.749362	-1.68105	0.00264	10373	94.9865	220.762	388.624	7276	72.3455	163.905	310.103	10532	89.8414	206.192	381.368	7649	72.5222	166.322	303.676	9721	60.2776	137.749	256.385	6198	58.7249	136.634	244.278	7704	67.9696	158.809	281.25	7355	67.8665	169.78	262.641	6430	61.2218
Nckap1	-0.00953	-1.00663	0.968816	-0.020261	-1.01414	0.933786	-0.456008	-1.37174	0.0615286	-0.132528	-1.09621	0.586941	-0.618331	-1.5351	0.0112469	10368	67.3995	156.646	388.437	9065	63.9869	144.968	386.35	10915	66.0988	151.701	395.237	9699	65.2826	149.719	385.064	15637	68.8339	157.302	412.415	9255	62.2517	144.839	364.762	11429	71.5831	167.252	417.239	10617	69.547	173.984	379.124	9786	66.1461
Morf4l1	-0.07513	-1.05346	0.736762	-0.136603	-1.09931	0.541098	-0.0284406	-1.01991	0.89875	-0.0635789	-1.04505	0.776061	-0.303753	-1.23435	0.174156	10356	34.2612	79.6278	387.987	8220	29.5287	66.8998	350.336	10288	31.7066	72.7689	372.533	8677	29.7228	68.166	344.489	13293	29.7797	68.0538	350.594	9124	31.2326	72.6682	359.599	9060	28.8788	67.4745	330.754	9009	30.0333	75.1333	321.704	8588	29.542
App	0.0634219	1.04494	0.785818	0.00222	1.00154	0.992408	0.10198	1.07325	0.662089	0.0326105	1.02286	0.888844	0.200232	1.14888	0.390879	10349	106.764	248.134	387.725	8514	95.3722	216.074	362.866	9392	90.2595	207.152	340.088	9425	100.674	230.885	374.186	14297	99.8755	228.239	377.073	9856	105.206	244.78	388.449	10118	100.569	234.975	369.378	10813	112.406	281.202	386.123	10797	115.816
Copb2	-0.0703532	-1.04997	0.764597	-0.0592283	-1.04191	0.800967	-0.168971	-1.12426	0.472032	-0.174059	-1.12823	0.458839	-0.472612	-1.38762	0.0442891	10314	52.4057	121.798	386.413	8102	44.6997	101.271	345.307	10386	49.1595	112.825	376.082	9360	49.242	112.931	371.605	13509	46.4795	106.217	356.291	8302	43.6462	101.551	327.202	9792	47.9362	112.001	357.477	9966	51.0255	127.649	355.877	8375	44.246
Cyb5b	-0.0521579	-1.03681	0.830051	-0.119556	-1.0864	0.622738	-0.306756	-1.23692	0.20689	-0.116809	-1.08433	0.630832	-0.595279	-1.51076	0.0143179	10292	75.9301	176.472	385.589	8635	69.1733	156.718	368.023	11203	76.994	176.707	405.666	8993	68.6955	157.546	357.035	15025	75.0613	171.533	396.274	9255	70.6487	164.377	364.762	10284	73.1	170.796	375.439	9793	72.8024	182.128	349.7	8508	65.2649
Rrbp1	-0.118242	-1.08541	0.634558	0.0678263	1.04814	0.785113	0.061706	1.0437	0.804069	-0.208677	-1.15563	0.401483	-0.197387	-1.14662	0.427491	10272	37.7274	87.6838	384.84	8463	33.7511	76.4661	360.693	10485	35.8739	82.3331	379.666	9789	37.2263	85.3744	388.637	12299	30.5886	69.9022	324.378	8214	31.2155	72.6283	323.734	10593	37.4854	87.5834	386.719	10583	39.1675	97.9843	377.91	9008	34.4008
Prpf8	0.0199986	1.01396	0.933067	-0.0372459	-1.02615	0.875699	-0.0661562	-1.04692	0.781131	-0.0291033	-1.02038	0.902715	-0.112507	-1.08111	0.636583	10264	44.3928	103.175	384.54	8807	41.3605	93.7059	375.354	10863	43.7677	100.45	393.354	9845	44.088	101.111	390.86	14898	43.6327	99.711	392.924	9783	43.7806	101.863	385.572	10617	44.2424	103.371	387.595	11293	49.2176	123.126	403.263	9757	43.8784
Rps3	-0.0593777	-1.04202	0.817628	0.0701878	1.04985	0.785168	0.540774	1.45475	0.0356687	0.0814811	1.0581	0.751556	0.633066	1.55086	0.0139281	10255	73.8176	171.563	384.203	8384	65.5296	148.463	357.326	9676	64.8826	148.91	350.372	8567	63.8502	146.434	340.122	13850	67.509	154.274	365.284	8688	64.7079	150.554	342.415	8916	61.8352	144.476	325.497	10009	72.599	181.619	357.413	11673	87.3665
Map3k15	-0.094697	-1.06784	0.704895	-0.320819	-1.24904	0.199533	-0.530605	-1.44453	0.0339142	-0.00684	-1.00475	0.978202	-0.952957	-1.93584	0.000139	10196	75.6717	175.872	381.993	10042	80.9255	183.344	427.989	10708	74.0321	169.909	387.741	9515	73.1175	167.687	377.759	13675	68.7256	157.054	360.669	9723	74.665	173.721	383.207	9289	66.4222	155.194	339.114	8260	61.7731	154.536	294.958	7384	56.9814
Rpl19	-0.0725295	-1.05156	0.76433	0.0557275	1.03938	0.817814	0.333172	1.25978	0.168364	0.0767847	1.05466	0.750846	0.393154	1.31326	0.104071	10183	321.527	747.275	381.506	8151	279.457	633.135	347.395	9759	287.049	658.797	353.378	8213	268.505	615.789	326.068	13719	293.327	670.323	361.829	8657	282.828	658.05	341.193	9435	287.029	670.633	344.444	9832	312.824	782.582	351.092	10471	343.77
Chic1	0.251227	1.19022	0.33992	-0.104604	-1.0752	0.691086	-0.653139	-1.57259	0.0131095	-0.0908178	-1.06497	0.730184	-0.597334	-1.51292	0.0232966	10150	44.4117	103.219	380.269	10156	48.252	109.319	432.848	12276	50.0376	114.84	444.519	13034	59.0497	135.424	517.468	18120	53.688	122.69	477.902	12725	57.6106	134.041	501.523	14708	62.0049	144.872	536.946	11573	51.0261	127.651	413.262	12366	56.2598
Trp53inp2	0.115087	1.08304	0.641253	-0.192325	-1.1426	0.436174	-0.328323	-1.25555	0.183812	-0.168151	-1.12362	0.49612	-0.573713	-1.48835	0.0202194	10124	62.1452	144.434	379.295	8975	59.8207	135.529	382.514	12021	68.7391	157.761	435.286	10988	69.8366	160.163	436.239	17083	71.0079	162.27	450.552	10395	66.0226	153.613	409.692	11312	66.9015	156.313	412.968	10944	67.6935	169.347	390.801	9260	59.1023
Saraf	-0.172046	-1.12665	0.46336	-0.0490255	-1.03457	0.834484	-0.076493	-1.05445	0.744402	-0.219756	-1.16454	0.348977	-0.51732	-1.43129	0.0274708	10117	111.462	259.053	379.033	7738	92.5687	209.723	329.793	10014	102.775	235.877	362.611	8572	97.7834	224.256	340.32	12033	89.7708	205.148	317.362	7443	84.8467	197.411	293.347	8777	93.1667	217.681	320.422	9055	100.526	251.482	323.346	7708	88.2985
Stt3a	-0.0977844	-1.07013	0.678194	-0.0425239	-1.02991	0.856808	-0.115179	-1.08311	0.625032	-0.224421	-1.16831	0.341003	-0.479908	-1.39465	0.0417364	10102	36.4313	84.6714	378.471	7607	29.7881	67.4875	324.21	10917	36.6757	84.1734	395.309	9077	33.8937	77.7315	360.37	12515	30.5623	69.8421	330.074	8518	31.7847	73.9527	335.715	9287	32.2689	75.3952	339.041	10426	37.8879	94.783	372.303	7973	29.897
Dync1h1	-0.0341646	-1.02396	0.891159	0.0579957	1.04102	0.816307	-0.0613107	-1.04341	0.806001	-0.0169819	-1.01184	0.945766	-0.0544615	-1.03847	0.827321	10087	20.7883	48.3149	377.909	9383	20.9971	47.5709	399.903	11631	22.3297	51.2481	421.164	10131	21.6181	49.5789	402.215	14306	19.9647	45.6241	377.311	9932	21.1791	49.2768	391.444	10586	21.0199	49.1122	386.464	13180	27.3708	68.4728	470.646	10124	21.6944
Arcn1	-0.0548961	-1.03878	0.817125	-0.0650109	-1.04609	0.784199	-0.138733	-1.10094	0.558963	-0.138471	-1.10074	0.559727	-0.39711	-1.31687	0.0944013	10060	53.3583	124.012	376.897	8094	46.6153	105.611	344.966	11204	55.3586	127.052	405.702	9830	53.9842	123.807	390.265	13302	47.7758	109.179	350.831	8741	47.9709	111.613	344.504	10014	51.1744	119.567	365.582	10414	55.6592	139.241	371.875	8401	46.3311
Cyfip2	0.0823684	1.05875	0.725776	0.0548221	1.03873	0.815393	-0.194362	-1.14422	0.407812	-0.0942257	-1.06749	0.688225	-0.151398	-1.11064	0.519143	10047	45.6444	106.084	376.41	8003	39.479	89.4431	341.087	9519	40.2857	92.4585	344.687	8622	40.5572	93.0137	342.306	14902	45.8441	104.765	393.03	9874	46.4149	107.992	389.158	10740	47.0107	109.839	392.086	11567	52.9526	132.47	413.048	10158	47.9841
Aes	0.0323093	1.02265	0.890885	-0.187637	-1.1389	0.425635	-0.0367996	-1.02584	0.875842	-0.0563026	-1.0398	0.811064	-0.24843	-1.18791	0.291538	10039	229.592	533.604	376.111	8674	215.401	488.01	369.685	10105	215.283	494.091	365.907	9475	224.365	514.556	376.171	15420	238.802	545.72	406.692	8977	212.427	494.25	353.805	9545	210.321	491.409	348.46	8717	200.886	502.549	311.277	9471	225.216
Rpl7	-0.0979179	-1.07023	0.69636	0.12292	1.08894	0.624201	0.360474	1.28385	0.15072	0.123731	1.08955	0.621775	0.509207	1.42327	0.0423727	10003	120.131	279.202	374.762	8161	106.422	241.108	347.821	9893	110.678	254.014	358.23	8108	100.82	231.221	321.899	12904	104.939	239.811	340.334	8821	109.612	255.031	347.657	9182	106.244	248.235	335.208	10717	129.692	324.447	382.695	10683	133.4
Son	0.0259148	1.01813	0.913944	-0.0266937	-1.01867	0.911364	-0.128008	-1.09278	0.593465	0.0932399	1.06676	0.697389	-0.0355471	-1.02495	0.882157	9991	22.461	52.2025	374.312	9673	23.6126	53.4964	412.263	11350	23.7697	54.5532	410.989	10570	24.6039	56.4265	419.644	14505	22.0813	50.4611	382.559	10586	24.6244	57.2929	417.22	10937	23.6897	55.3502	399.278	11838	26.8172	67.0879	422.725	10489	24.5184
Uba1	-0.0741117	-1.05271	0.743232	-7.86e-05	-1.00005	0.999723	0.00976	1.00679	0.965588	-0.116191	-1.08387	0.607512	-0.180622	-1.13337	0.424662	9958	66.682	154.978	373.076	7935	57.6959	130.715	338.189	9978	62.2426	142.851	361.308	8775	60.8404	139.531	348.38	13212	59.909	136.906	348.457	8170	56.6072	131.707	322	9381	60.5238	141.412	342.473	9878	66.6531	166.744	352.735	9058	63.0676
Cyb5r3	0.13133	1.0953	0.588347	-0.360267	-1.28366	0.13764	-0.161587	-1.11852	0.505542	-0.174128	-1.12828	0.473126	-0.564652	-1.47903	0.0199948	9942	74.645	173.485	372.476	8599	70.103	158.825	366.489	10477	73.2777	168.178	379.377	9511	73.937	169.567	377.6	17268	87.7923	200.626	455.432	9940	77.2194	179.664	391.76	9361	67.7158	158.216	341.742	8330	63.0213	157.658	297.457	8815	68.8156
Prrc2a	0.00198	1.00137	0.993174	-0.0870163	-1.06217	0.707163	0.0122627	1.00854	0.957777	-0.122709	-1.08878	0.596258	-0.195481	-1.14511	0.398727	9927	41.9788	97.5645	371.914	8847	40.6228	92.0345	377.059	10400	40.9688	94.0263	376.589	9791	42.8694	98.3165	388.717	14285	40.9053	93.4784	376.757	9175	40.1449	93.4043	361.609	9634	39.2518	91.7106	351.709	10282	43.8132	109.606	367.161	9576	42.105
Aldoa	0.12069	1.08725	0.60548	0.0980289	1.07031	0.674769	-0.0133543	-1.0093	0.954411	-0.0718256	-1.05105	0.758474	0.133539	1.09698	0.567621	9892	84.8513	197.206	370.603	7976	74.2884	168.307	339.937	9028	72.1397	165.566	326.908	9473	84.1339	192.952	376.091	14362	83.4213	190.638	378.788	9465	84.0056	195.454	373.039	11019	91.0663	212.774	402.271	11334	97.9655	245.077	404.727	11200	99.8919
Tmsb4x	-0.0564244	-1.03989	0.896679	0.951597	1.93401	0.0285003	1.08527	2.12177	0.0124728	0.12528	1.09072	0.77301	2.10572	4.30413	1.25e-06	9891	232.807	541.076	370.566	5789	147.952	335.199	246.727	6066	133.004	305.255	219.653	5416	131.991	302.707	215.023	9835	156.754	358.219	259.391	8384	204.183	475.068	330.434	6785	153.867	359.506	247.7	17117	405.975	1015.61	611.233	19520	477.72
Arf1	-0.0605715	-1.04288	0.789108	-0.0582983	-1.04124	0.796847	0.0196177	1.01369	0.930965	-0.119513	-1.08637	0.597653	-0.218765	-1.16374	0.334047	9844	152.064	353.418	368.805	7831	131.351	297.588	333.757	10229	147.196	337.825	370.397	8630	138.03	316.558	342.623	13410	140.272	320.555	353.679	8437	134.852	313.756	332.523	9472	140.973	329.38	345.795	9208	143.329	358.563	328.81	8776	140.958
Slc7a14	0.0322986	1.02264	0.893824	-0.148834	-1.10867	0.538538	-0.274695	-1.20974	0.256379	-0.113249	-1.08166	0.639874	-0.504479	-1.41861	0.0371347	9813	32.217	74.8769	367.643	8347	29.7561	67.4151	355.749	10752	32.8837	75.4705	389.335	9494	32.2732	74.0151	376.925	13780	30.6352	70.0087	363.438	10089	34.2724	79.7409	397.632	10140	32.0747	74.9416	370.181	10464	34.6176	86.6018	373.66	7906	26.9885
Ppp1cb	-0.0793212	-1.05652	0.723979	-0.0577027	-1.04081	0.79726	-0.261271	-1.19853	0.244792	-0.0566604	-1.04006	0.800878	-0.454955	-1.37074	0.042843	9808	29.0021	67.4049	367.456	8628	27.7026	62.7628	367.725	10323	28.4356	65.2618	373.8	8874	27.1692	62.3097	352.31	13246	26.5229	60.6112	349.354	8830	27.0161	62.8577	348.012	9674	27.5611	64.3956	353.169	9639	28.7208	71.85	344.2	8706	26.7674
Uso1	-0.081353	-1.05801	0.738896	-0.0280074	-1.0196	0.908643	-0.245739	-1.1857	0.314041	-0.211062	-1.15754	0.387269	-0.566161	-1.48058	0.0203816	9778	53.9647	125.422	366.332	7651	45.8501	103.877	326.085	10691	54.965	126.149	387.126	9186	52.4923	120.385	364.697	12571	46.9805	107.362	331.551	8225	46.9688	109.281	324.167	9659	51.361	120.003	352.622	10278	57.1589	142.993	367.019	7866	45.139
Itpkb	0.214252	1.1601	0.394193	-0.204318	-1.15214	0.416464	-0.369272	-1.2917	0.142004	-0.0995433	-1.07143	0.692273	-0.458881	-1.37448	0.0680766	9768	50.5548	117.496	365.958	8807	49.4933	112.131	375.354	9954	47.9913	110.143	360.439	9907	53.0894	121.755	393.322	17247	60.4446	138.13	454.878	10907	58.4084	135.897	429.871	11417	56.9311	133.018	416.801	9802	51.1195	127.884	350.021	9584	51.5753
Rpl27a	-0.0612313	-1.04336	0.797041	0.0483095	1.03405	0.839202	0.300659	1.23171	0.206553	0.0676135	1.04798	0.776329	0.355351	1.2793	0.135486	9753	113.455	263.686	365.396	7886	99.6105	225.677	336.101	9460	102.515	235.278	342.551	8182	98.5497	226.013	324.837	12918	101.758	232.542	340.703	8502	102.334	238.099	335.085	9161	102.676	239.9	334.441	9242	108.335	271.018	330.024	10361	125.322
Rpl5	-0.0689307	-1.04894	0.786148	0.131633	1.09553	0.604353	0.393626	1.31369	0.121197	0.131178	1.09519	0.605456	0.587506	1.50265	0.0207223	9732	80.1142	186.196	364.609	8350	74.6372	169.097	355.876	9616	73.7411	169.241	348.2	7817	66.6279	152.804	310.346	13326	74.2839	169.756	351.464	9057	77.1444	179.49	356.958	9160	72.6513	169.748	334.405	10653	88.3679	221.067	380.409	11229	96.1139
Fkbp9	0.182283	1.13468	0.467634	-0.0520247	-1.03672	0.835761	-0.369102	-1.29155	0.141363	-0.106321	-1.07648	0.671857	-0.345165	-1.2703	0.169082	9680	94.2575	219.068	362.661	8770	92.7261	210.079	373.777	10843	98.3554	225.733	392.63	10416	105.015	240.84	413.53	17538	115.64	264.265	462.553	10275	103.523	240.864	404.963	12326	115.639	270.187	449.986	11695	114.751	287.069	417.618	10301	104.294
Ddx17	-0.0490133	-1.03456	0.83456	0.0637059	1.04515	0.786022	-0.122333	-1.08849	0.60213	0.0710036	1.05045	0.762192	-0.0366372	-1.02572	0.875932	9672	65.5558	152.361	362.361	8509	62.6232	141.878	362.653	10774	68.0268	156.126	390.131	9752	68.4381	156.955	387.168	12521	57.4674	131.327	330.233	9155	64.2046	149.383	360.821	10237	66.8511	156.196	373.723	11066	75.579	189.074	395.157	10009	70.5381
Rps9	-0.0948261	-1.06794	0.711502	0.0317707	1.02227	0.901384	0.664018	1.58449	0.00958	0.0103367	1.00719	0.967825	0.611299	1.52763	0.0170891	9670	123.73	287.566	362.286	7587	105.41	238.815	323.357	9158	109.158	250.526	331.615	7592	100.58	230.67	301.413	12678	109.847	251.026	334.373	8036	106.39	247.535	316.718	7782	95.9357	224.151	284.098	8620	111.14	278.036	307.813	10684	142.141
Sec31a	0.126453	1.09161	0.600553	-0.081444	-1.05808	0.735921	-0.237479	-1.17893	0.325441	-0.161136	-1.11817	0.504677	-0.353607	-1.27775	0.143204	9667	58.4067	135.745	362.174	7732	50.7252	114.923	329.537	10183	57.3132	131.538	368.731	10016	62.6576	143.699	397.649	14534	59.4625	135.886	383.324	9557	59.7455	139.008	376.665	10895	63.4218	148.183	397.744	10865	66.1478	165.48	387.98	8628	54.2024
Insrr	0.376055	1.29779	0.157846	-0.423365	-1.34105	0.111819	-0.557845	-1.47207	0.0362061	-0.0835961	-1.05966	0.75365	-0.688751	-1.61189	0.00971	9644	54.4641	126.582	361.312	9481	58.1392	131.719	404.08	11605	61.0529	140.121	420.222	11541	67.4847	154.769	458.194	20062	76.7211	175.326	529.121	13989	81.7434	190.19	551.341	11446	62.2799	145.515	417.86	10064	57.2716	143.275	359.377	10356	60.8111
Laptm4a	-0.0217263	-1.01517	0.922484	-0.0172152	-1.012	0.93854	0.00323	1.00224	0.988454	-0.0606158	-1.04291	0.785989	-0.0963264	-1.06905	0.666157	9637	175.399	407.651	361.05	7625	150.691	341.403	324.977	9514	161.308	370.213	344.506	8323	156.846	359.709	330.435	13144	161.994	370.195	346.664	8576	161.504	375.767	338.001	9136	160.207	374.319	333.528	8987	164.822	412.33	320.918	9759	184.683
Eif1	-0.0392376	-1.02757	0.863606	-0.0547712	-1.03869	0.810489	-0.0645268	-1.04574	0.777552	-0.0457697	-1.03223	0.841173	-0.204305	-1.15213	0.371081	9635	148.197	344.431	360.975	8288	138.42	313.603	353.234	10317	147.825	339.27	373.583	9453	150.545	345.259	375.297	13540	141.024	322.274	357.108	8277	131.727	306.485	326.217	10021	148.505	346.976	365.837	9194	142.498	356.482	328.31	9098	145.503
Flnb	-0.0316606	-1.02219	0.894286	-0.126657	-1.09176	0.595015	-0.113254	-1.08166	0.634566	-0.0475968	-1.03354	0.841671	-0.319168	-1.24761	0.180412	9563	33.9114	78.8149	358.277	7906	30.4418	68.9686	336.953	10227	33.7838	77.5362	370.324	9606	35.2698	80.8876	381.372	12270	29.4635	67.3311	323.613	8565	31.4262	73.1186	337.567	8704	29.738	69.4819	317.757	8926	31.8951	79.791	318.74	8907	32.8414
Rack1	-0.119059	-1.08603	0.64228	0.139891	1.10182	0.585191	0.458293	1.37391	0.0736863	0.0965905	1.06924	0.706145	0.575715	1.49042	0.0246569	9529	60.0697	139.61	357.003	7900	54.075	122.512	336.698	9694	56.9271	130.652	351.024	7451	48.6331	111.535	295.815	12534	53.5039	122.269	330.576	8514	55.5335	129.208	335.557	8257	50.15	117.174	301.439	10222	64.9321	162.439	365.019	11009	72.1596
Igfbp7	-0.171366	-1.12612	0.491381	0.0909695	1.06509	0.714896	0.238598	1.17985	0.337925	0.139784	1.10174	0.574445	0.297985	1.22943	0.231381	9524	254.206	590.811	356.816	7790	225.77	511.502	332.009	8867	220.471	505.997	321.078	7417	204.977	470.092	294.465	11072	200.115	457.311	292.016	7874	217.458	505.954	310.333	7652	196.781	459.772	279.352	9513	255.858	640.074	339.701	9404	260.986
Ssr1	-0.11112	-1.08007	0.640274	-0.0738407	-1.05251	0.756162	0.01187	1.00826	0.960187	-0.227741	-1.171	0.338193	-0.400832	-1.32027	0.0918814	9521	33.0151	76.7317	356.704	7010	26.3943	59.7986	298.766	9791	31.6275	72.5874	354.536	8419	30.2273	69.3231	334.246	11205	26.3105	60.1258	295.524	7751	27.81	64.7049	305.486	8418	28.1242	65.7113	307.316	9077	31.7167	79.3447	324.132	7193	25.9345
Cdh1	0.0339756	1.02383	0.887626	-0.152438	-1.11145	0.526077	-0.384325	-1.30525	0.110004	-0.0782082	-1.05571	0.745052	-0.580996	-1.49588	0.0156974	9493	66.9731	155.655	355.655	8465	64.8464	146.915	360.778	10144	66.6675	153.007	367.319	8781	64.1431	147.105	348.618	15116	72.214	165.026	398.674	9190	67.085	156.085	362.2	9980	67.8373	158.5	364.34	9649	68.5954	171.603	344.557	8098	59.4036
Vegfa	-0.00265	-1.00184	0.991186	-0.114641	-1.08271	0.633138	-0.627302	-1.54467	0.00903	0.047116	1.0332	0.844549	-0.69748	-1.62167	0.00369	9488	71.3193	165.756	355.467	9729	79.4076	179.905	414.649	10932	76.5491	175.686	395.853	9681	75.3462	172.799	384.349	14990	76.2995	174.362	395.351	9745	75.7927	176.345	384.074	11574	83.8217	195.847	422.533	8955	67.8287	169.685	319.775	9306	72.7333
Rpl17	-0.012768	-1.00889	0.959129	0.0476868	1.03361	0.848205	0.483268	1.39791	0.0523527	0.0794145	1.05659	0.749797	0.597601	1.5132	0.0164342	9487	395.021	918.085	355.43	7696	347.951	788.314	328.003	8813	341.84	784.548	319.123	7728	333.171	764.093	306.813	12942	364.905	833.896	341.336	8767	377.707	878.803	345.529	8652	347.095	810.978	315.859	9636	404.3	1011.43	344.093	10273	444.761
Ids	0.0909521	1.06507	0.714934	0.017058	1.01189	0.945383	-0.496301	-1.41059	0.0462705	0.0623398	1.04416	0.802355	-0.325951	-1.25349	0.19061	9483	59.9907	139.427	355.28	8121	55.7839	126.383	346.117	10478	61.7482	141.717	379.413	10574	69.2606	158.842	419.803	13627	58.3748	133.4	359.403	9439	61.7841	143.752	372.014	11840	72.1656	168.613	432.243	11206	71.4338	178.704	400.157	9302	61.186
Slc38a4	-0.133562	-1.097	0.579062	-0.109264	-1.07868	0.649968	-0.567383	-1.48183	0.0184794	-0.302084	-1.23292	0.209933	-1.11229	-2.16189	3.88e-06	9461	77.2526	179.546	354.456	8695	77.0917	174.658	370.58	10464	79.5943	182.675	378.906	8302	70.1888	160.971	329.601	13501	74.65	170.593	356.08	8134	68.7216	159.893	320.581	9039	71.1111	166.149	329.987	9099	74.8661	187.29	324.917	7779	66.0447
Eif3a	-0.0942618	-1.06752	0.67825	-0.0153639	-1.01071	0.94609	0.0293261	1.02054	0.897297	-0.0366501	-1.02573	0.871838	-0.11695	-1.08444	0.606743	9443	58.872	136.827	353.781	8333	56.4108	127.804	355.152	10040	58.3097	133.825	363.553	8870	57.2574	131.314	352.152	12463	52.6149	120.238	328.703	8221	53.0318	123.388	324.01	9148	54.9498	128.388	333.966	9447	59.3483	148.47	337.344	9030	58.5362
Csnk1a1	0.071825	1.05105	0.753986	-0.0919969	-1.06584	0.688111	-0.151506	-1.11073	0.508576	-0.0474005	-1.0334	0.836154	-0.219078	-1.16399	0.339166	9423	28.9541	67.2934	353.032	8299	27.6891	62.7321	353.703	10366	29.6716	68.0984	375.357	9206	29.2888	67.1707	365.491	14809	30.813	70.4151	390.577	9669	30.7408	71.524	381.079	9830	29.1015	67.9948	358.864	10012	30.9997	77.551	357.52	9815	31.3581
Ctrb1	0.295676	1.22746	0.681633	-0.649834	-1.56899	0.367265	1.11714	2.16917	0.121146	0.0247336	1.01729	0.972624	0.787718	1.72634	0.274427	9409	345.814	803.719	352.508	67585	2697.18	6110.71	2880.47	11156	381.958	876.62	403.964	64078	2438.47	5592.36	2543.99	22466	559.129	1277.74	592.525	33687	1281.07	2980.64	1327.69	43300	1533.3	3582.51	1580.76	22660	839.216	2099.44	809.169	12740	486.862
Rab1a	-0.0778096	-1.05541	0.738685	-0.011454	-1.00797	0.960834	-0.188858	-1.13986	0.418119	-0.177226	-1.13071	0.447415	-0.455348	-1.37111	0.0509426	9405	79.8882	185.671	352.358	7324	67.5513	153.044	312.148	9515	75.2906	172.797	344.542	8558	75.2671	172.617	339.765	12099	69.5922	159.035	319.103	7542	66.2863	154.227	297.249	9249	75.6937	176.856	337.654	9295	79.5589	199.03	331.916	7806	68.943
Spcs2	-0.204818	-1.15254	0.390471	0.00178	1.00123	0.994059	-0.122685	-1.08876	0.606985	-0.223701	-1.16773	0.34834	-0.549428	-1.46351	0.0212579	9392	71.8019	166.878	351.871	7236	60.0673	136.088	308.398	9789	69.7147	160	354.464	7963	63.0324	144.558	316.142	10626	55.0092	125.709	280.253	7209	57.0251	132.679	284.124	8635	63.6035	148.608	315.238	8808	67.8532	169.746	314.526	7045	56.0011
Ppp1r1a	-0.0891781	-1.06376	0.726859	-0.126306	-1.0915	0.620804	-0.534844	-1.44879	0.0362279	-0.177359	-1.13081	0.487495	-0.927687	-1.90222	0.000281	9386	233.886	543.583	351.646	7935	214.7	486.422	338.189	9509	220.733	506.597	344.325	8046	207.593	476.092	319.438	13824	233.262	533.06	364.598	7309	188.449	438.46	288.065	9307	223.447	522.076	339.771	7688	193.042	482.928	274.532	7733	200.359
Tmem30a	0.0434871	1.0306	0.847681	0.00204	1.00141	0.992815	-0.249067	-1.18844	0.27127	-0.0888888	-1.06355	0.694622	-0.29243	-1.2247	0.196532	9378	53.5997	124.573	351.346	7668	47.5878	107.815	326.81	9276	49.388	113.349	335.888	8895	52.639	120.722	353.144	13243	51.2538	117.127	349.275	8695	51.4203	119.638	342.691	10128	55.7721	130.31	369.743	9969	57.4142	143.631	355.984	8978	53.3544
Baiap3	0.110838	1.07986	0.655857	-0.360599	-1.28396	0.147128	-0.351792	-1.27614	0.157356	-0.173117	-1.12749	0.48661	-0.774669	-1.7108	0.00185	9367	59.1293	137.425	350.934	9059	62.0932	140.678	386.094	10715	63.009	144.61	387.995	9757	63.7716	146.253	387.367	16125	68.927	157.515	425.286	10204	66.6478	155.068	402.164	10128	61.5981	143.922	369.743	8533	54.2775	135.784	304.706	7603	49.9028
Rab2a	-0.0256318	-1.01793	0.911455	-0.103635	-1.07448	0.65299	-0.285211	-1.21859	0.216003	-0.110004	-1.07923	0.633274	-0.524482	-1.43842	0.022906	9362	141.635	329.18	350.747	7927	130.219	295.022	337.848	9815	138.325	317.466	355.405	8327	130.437	299.143	330.594	13597	139.294	318.32	358.611	8534	133.588	310.816	336.346	9632	140.398	328.035	351.636	8654	131.927	330.039	309.027	8223	129.351
Pabpc1	0.0187256	1.01306	0.94377	0.233407	1.17561	0.379254	0.332511	1.2592	0.210254	0.117925	1.08517	0.656753	0.70257	1.6274	0.00812	9354	52.3318	121.626	350.447	7048	42.815	97.0011	300.385	8780	45.7584	105.019	317.928	8203	47.5171	108.975	325.671	12301	46.6011	106.495	324.43	8407	48.6656	113.229	331.34	8620	46.464	108.562	314.691	12334	69.5324	173.947	440.437	11154	64.8838
Golga4	0.061798	1.04377	0.802998	0.0923192	1.06608	0.709358	-0.343876	-1.26916	0.165054	-0.0999535	-1.07174	0.686597	-0.289712	-1.2224	0.242238	9203	27.5898	64.1226	344.79	7438	24.2124	54.8553	317.007	9683	27.0419	62.0631	350.626	9236	28.669	65.7493	366.682	13224	26.8454	61.3481	348.774	8660	26.8628	62.5009	341.312	11169	32.2608	75.3763	407.747	11395	34.423	86.1151	406.906	8728	27.2065
Plxnb2	0.0747213	1.05316	0.745638	-0.136891	-1.09953	0.552303	-0.104808	-1.07535	0.649104	-0.0774262	-1.05513	0.736773	-0.244403	-1.1846	0.288709	9200	41.7025	96.9224	344.677	8314	40.921	92.7101	354.342	9472	39.9967	91.7952	342.985	8575	40.2455	92.2988	340.44	14709	45.1487	103.175	387.94	9358	43.8905	102.119	368.822	9174	40.0658	93.6125	334.916	9532	43.5385	108.919	340.38	9030	42.5598
Chd4	-0.0278471	-1.01949	0.901773	-0.00661	-1.00459	0.976621	0.0231205	1.01615	0.918372	0.0358665	1.02517	0.873669	0.0245281	1.01715	0.913425	9199	37.0181	86.0351	344.64	7923	34.6198	78.4342	337.678	9532	35.7326	82.0089	345.158	8426	35.1078	80.516	334.524	13128	35.7733	81.7505	346.242	8291	34.5218	80.321	326.768	9178	35.5846	83.1423	335.062	9259	37.545	93.9253	330.631	9446	39.5238
Eef1g	-0.0592456	-1.04192	0.79674	0.0402185	1.02827	0.861193	0.133983	1.09732	0.560163	0.0253391	1.01772	0.912253	0.140295	1.10213	0.541852	9174	113.862	264.631	343.703	7628	102.8	232.902	325.105	9653	111.607	256.145	349.539	8084	103.886	238.25	320.946	12644	106.265	242.842	333.477	8193	105.215	244.8	322.906	8998	107.599	251.401	328.49	9490	118.687	296.915	338.88	9451	121.965
Sqstm1	0.1176	1.08493	0.600576	-0.171868	-1.12652	0.444149	0.100201	1.07192	0.655495	-0.121628	-1.08796	0.588106	-0.0756947	-1.05387	0.736122	9167	88.1452	204.862	343.441	7022	73.3151	166.102	299.277	8997	80.5893	184.958	325.785	8888	88.488	202.938	352.866	13435	87.4775	199.907	354.339	8720	86.7563	201.854	343.676	9165	84.9072	198.383	334.587	8228	79.7225	199.439	293.815	8521	85.1922
Lars2	0.254856	1.19322	0.318025	-0.257304	-1.19524	0.313375	0.221607	1.16603	0.385211	-0.0936085	-1.06704	0.713744	0.12555	1.09092	0.622786	9149	76.0717	176.801	342.767	6922	62.4946	141.587	295.015	7748	60.0133	137.735	280.559	7544	64.9472	148.949	299.507	16438	92.552	211.504	433.541	9200	79.1499	184.156	362.594	9371	75.0717	175.403	342.108	8676	72.6916	181.851	309.813	7411	64.0714
Rpl15	-0.100184	-1.07191	0.665983	0.0246837	1.01726	0.915298	0.270201	1.20598	0.24423	0.0456969	1.03218	0.843844	0.240397	1.18132	0.300192	9120	122.778	285.353	341.68	7364	107.647	243.883	313.853	9362	117.409	269.462	339.002	7624	106.272	243.722	302.684	12256	111.728	255.325	323.244	7657	106.659	248.161	301.781	8297	107.619	251.447	302.899	8855	120.124	300.51	316.204	9088	127.213
Tuba1a	-0.161262	-1.11826	0.414539	-0.118195	-1.08538	0.549879	-0.0187524	-1.01308	0.924419	-0.157709	-1.11551	0.42496	-0.455918	-1.37166	0.0210844	9115	178.59	415.067	341.493	7498	159.517	361.4	319.564	7814	142.62	327.324	282.948	7496	152.068	348.752	297.602	9538	126.545	289.185	251.558	7494	151.924	353.478	295.357	7162	135.199	315.889	261.463	7380	145.704	364.503	263.533	7071	144.052
Rtn4	0.0178223	1.01243	0.9364	0.096776	1.06938	0.664763	-0.204042	-1.15192	0.360881	-0.0517324	-1.03651	0.816816	-0.141176	-1.1028	0.527341	9076	41.8937	97.3667	340.032	6829	34.2273	77.545	291.052	8429	36.2442	83.1829	305.218	8392	40.1078	91.9829	333.174	12578	39.3145	89.8431	331.736	7179	34.2871	79.775	282.942	9466	42.098	98.3606	345.576	9335	43.4194	108.621	333.345	9370	44.9709
H3f3a	-0.0820113	-1.05849	0.718283	-0.142552	-1.10386	0.530645	0.222834	1.16702	0.326959	0.0585184	1.0414	0.796806	0.056789	1.04015	0.802713	9068	83.5104	194.09	339.732	7711	77.1084	174.696	328.642	9314	79.9049	183.387	337.264	7317	69.7704	160.011	290.495	12345	76.9853	175.93	325.591	8472	80.7287	187.83	333.902	7685	68.1889	159.321	280.557	7934	73.6269	184.19	283.316	8305	79.5255
Lman2	-0.00849	-1.0059	0.97041	0.11894	1.08594	0.603104	-0.183834	-1.1359	0.421594	-0.154143	-1.11276	0.50044	-0.227523	-1.17082	0.320006	9057	67.7325	157.42	339.32	7157	58.1173	131.67	305.031	8866	61.7658	141.757	321.042	8618	66.731	153.041	342.147	11647	58.9812	134.786	307.182	7879	60.9672	141.851	310.531	9836	70.8715	165.589	359.083	10467	78.8769	197.324	373.768	8657	67.3159
5330417C22Rik	0.0566203	1.04003	0.817952	-0.204194	-1.15204	0.406484	-0.450157	-1.36619	0.067313	-0.146078	-1.10656	0.5528	-0.743809	-1.67459	0.0025	8994	46.0394	107.002	336.96	8098	45.0108	101.976	345.136	10097	48.1479	110.503	365.617	9391	49.7735	114.15	372.836	13855	48.0254	109.75	365.416	8916	47.2237	109.874	351.401	9476	46.7351	109.195	345.941	8915	45.9847	115.039	318.347	7878	41.9306
Nfe2l1	0.0510528	1.03602	0.81896	-0.0165732	-1.01155	0.940765	-0.0337178	-1.02365	0.87983	-0.0455439	-1.03207	0.838182	-0.0447821	-1.03153	0.840876	8972	53.2113	123.67	336.135	7376	47.5004	107.616	314.365	9093	50.2377	115.299	329.262	8680	53.302	122.242	344.608	13025	52.3094	119.539	343.525	8295	50.9031	118.435	326.926	9423	53.8449	125.807	344.006	9177	54.8442	137.202	327.703	9285	57.2578
Cd63	0.0720781	1.05123	0.756234	-0.0279262	-1.01955	0.904259	-0.116727	-1.08427	0.615128	-0.120897	-1.08741	0.602569	-0.193472	-1.14351	0.404732	8962	280.504	651.931	335.761	7439	252.82	572.785	317.05	9050	263.871	605.602	327.705	8837	286.384	656.791	350.841	14020	297.146	679.05	369.768	7866	254.743	592.703	310.018	9661	291.338	680.703	352.695	8602	271.3	678.703	307.17	9825	319.746
Syt7	0.113296	1.0817	0.652726	-0.278874	-1.21325	0.268044	-0.337425	-1.2635	0.180293	-0.159706	-1.11706	0.526048	-0.662708	-1.58305	0.00851	8951	41.465	96.3704	335.349	7716	38.8118	87.9316	328.855	9302	40.1416	92.1277	336.83	8792	42.1703	96.713	349.055	14238	44.6628	102.065	375.517	9089	43.5651	101.362	358.22	9033	40.3165	94.1982	329.768	8071	37.6749	94.2503	288.208	7681	36.9969
Tcf25	0.017265	1.01204	0.939057	-0.113194	-1.08162	0.616188	-0.173244	-1.12759	0.443	-0.0881599	-1.06301	0.696274	-0.357333	-1.28106	0.113609	8937	53.5052	124.354	334.824	7837	50.9467	115.424	334.012	10067	56.1452	128.857	364.531	8968	55.5916	127.493	356.042	13010	52.7435	120.532	343.13	8798	54.5006	126.805	346.751	9361	53.9967	126.162	341.742	8964	54.0781	135.286	320.097	8537	53.1432
H1f0	-0.28906	-1.22184	0.179808	-0.432752	-1.34981	0.0447342	-0.0855309	-1.06108	0.691673	-0.187779	-1.13901	0.383982	-0.995121	-1.99325	3.92e-06	8936	126.087	293.044	334.787	6798	104.153	235.967	289.73	8689	114.21	262.121	314.633	5688	83.099	190.579	225.822	10460	99.9416	228.39	275.875	6772	98.8683	230.034	266.901	6014	81.7582	191.026	219.553	4608	65.5171	163.902	164.548	5186	76.0847
Gnb1	-0.0596946	-1.04225	0.784597	-0.0200471	-1.01399	0.926862	-0.0448345	-1.03156	0.837334	0.0324591	1.02275	0.881832	-0.092117	-1.06593	0.673163	8934	67.5484	156.992	334.712	7445	61.1217	138.477	317.305	8839	62.2558	142.882	320.064	7796	61.0309	139.968	309.512	12188	62.4006	142.6	321.45	7647	59.8237	139.19	301.387	8418	61.3223	143.278	307.316	8691	66.2146	165.647	310.348	8456	66.477
Anxa5	-0.0819355	-1.05844	0.711606	0.0107789	1.0075	0.961209	-0.0931519	-1.0667	0.67424	-0.132003	-1.09581	0.551426	-0.296312	-1.228	0.18125	8853	160.767	373.644	331.677	7856	154.906	350.954	334.822	8895	150.473	345.347	322.092	7638	143.613	329.362	303.239	12462	153.243	350.197	328.677	7654	143.816	334.613	301.663	8897	155.665	363.706	324.803	8984	164.396	411.264	320.811	8264	156.039
Atp8b1	-0.110048	-1.07926	0.667881	-0.238263	-1.17957	0.352967	-0.428133	-1.34549	0.0951873	-0.170755	-1.12565	0.505822	-0.9472	-1.92813	0.000223	8851	44.3506	103.077	331.602	8417	45.7959	103.755	358.732	10618	49.5631	113.751	384.482	7986	41.4329	95.022	317.055	12922	43.8455	100.197	340.809	8576	44.4637	103.453	338.001	8246	39.8099	93.0147	301.037	8584	43.3423	108.428	306.527	6623	34.5064
Rpl7a	-0.0703315	-1.04996	0.758978	-0.00237	-1.00165	0.991736	0.312273	1.24166	0.173003	0.0367865	1.02583	0.872442	0.276354	1.21113	0.227872	8822	159.844	371.5	330.516	7158	140.826	319.054	305.074	8546	144.245	331.052	309.454	7304	137.025	314.252	289.979	11773	144.445	330.092	310.505	7599	142.462	331.463	299.495	7800	136.165	318.145	284.755	8284	151.246	378.368	295.815	8899	167.652
Rimbp2	0.026732	1.0187	0.916883	-0.163158	-1.11974	0.524154	-0.719462	-1.64657	0.00499	-0.026031	-1.01821	0.919104	-0.881919	-1.84282	0.000578	8725	35.4823	82.4658	326.882	9381	41.4245	93.8509	399.818	11137	42.1913	96.832	403.276	9764	41.1134	94.2891	387.645	14783	40.7096	93.031	389.891	9478	39.8819	92.7923	373.551	10737	42.0698	98.2947	391.976	9212	37.7499	94.4378	328.953	8592	36.3311
Fth1_2	0.185243	1.13701	0.494357	0.345338	1.27045	0.202555	0.37227	1.29439	0.169439	0.259162	1.19678	0.338715	1.16201	2.23769	1.8e-05	8720	324.932	755.186	326.694	6270	253.691	574.759	267.227	7010	243.333	558.467	253.835	7685	296.502	679.997	305.105	12984	327.621	748.691	342.444	8026	309.448	719.985	316.324	9260	332.451	776.761	338.055	12410	465.975	1165.72	443.15	12406	480.668
Rsrp1	0.0138068	1.00962	0.95422	0.0852811	1.06089	0.722869	-0.503352	-1.4175	0.0363627	0.458145	1.37377	0.0567842	0.0538806	1.03805	0.82272	8694	83.7718	194.697	325.72	8247	86.2851	195.487	351.487	9146	82.0951	188.414	331.181	8322	83.0261	190.412	330.395	12625	82.3753	188.247	332.976	9000	89.7292	208.771	354.712	11344	105.314	246.062	414.136	9878	95.9097	239.934	352.735	8763	87.7948
Wnk1	-0.0143287	-1.00998	0.950277	0.0900831	1.06443	0.694998	-0.0508264	-1.03586	0.824906	0.01922	1.01341	0.933322	0.0441481	1.03107	0.847625	8685	17.7605	41.278	325.383	7775	17.2643	39.1137	331.37	9401	17.9089	41.1021	340.414	8413	17.8134	40.8531	334.008	12545	17.3718	39.6987	330.866	8181	17.3103	40.2756	322.433	9237	18.1994	42.5224	337.216	10961	22.5866	56.5043	391.408	9018	19.175
H3f3b	-0.0654061	-1.04638	0.775679	-0.263994	-1.2008	0.250152	0.344081	1.26934	0.133866	-0.0917592	-1.06567	0.689263	-0.077078	-1.05488	0.737003	8677	94.0871	218.671	325.083	6673	78.5675	178.002	284.403	8509	85.9502	197.262	308.115	6203	69.642	159.716	246.268	11800	86.6423	197.998	311.217	8103	90.9116	211.522	319.359	7028	73.4231	171.551	256.572	5967	65.1976	163.103	213.076	7294	82.2364
Slc25a3	-0.082893	-1.05914	0.704241	-0.110592	-1.07967	0.612563	-0.0238392	-1.01666	0.913071	-0.0991615	-1.07115	0.649762	-0.316486	-1.24529	0.147277	8666	50.387	117.107	324.671	7195	45.4248	102.914	306.65	9064	49.094	112.674	328.211	7547	45.4343	104.199	299.627	11847	46.644	106.593	312.456	7451	44.8258	104.295	293.662	7846	43.9531	102.695	286.434	7877	46.1505	115.453	281.281	7599	45.9404
Eif5a	-0.171263	-1.12604	0.441335	-0.0193677	-1.01352	0.930619	0.307438	1.23751	0.166849	-0.147397	-1.10757	0.507395	-0.0305902	-1.02143	0.890601	8662	117.593	273.303	324.521	6416	94.578	214.275	273.45	8565	108.318	248.597	310.142	7075	99.4488	228.075	280.887	10270	94.4109	215.751	270.864	6466	90.8265	211.324	254.841	7192	94.0708	219.793	262.559	7373	100.861	252.321	263.283	7555	106.644
Snd1	-0.187091	-1.13847	0.374764	0.0875685	1.06258	0.677821	-0.275002	-1.21	0.19202	-0.0625277	-1.04429	0.766775	-0.437053	-1.35384	0.0381498	8654	36.9833	85.9544	324.222	6952	32.2597	73.0872	296.294	8539	33.9941	78.0189	309.201	6586	29.142	66.8341	261.473	10462	30.2755	69.1867	275.928	7085	31.3286	72.8916	279.237	8672	35.7066	83.4274	316.589	8214	35.3719	88.4889	293.315	7215	32.06
Tspan7	-0.148819	-1.10866	0.526931	-0.234163	-1.17622	0.31955	-0.389701	-1.31012	0.0976997	-0.0920398	-1.06588	0.695755	-0.864723	-1.82099	0.000238	8653	39.5116	91.8305	324.184	8481	42.0501	95.2682	361.46	9960	42.3668	97.2348	360.656	7853	37.1281	85.1493	311.775	12808	39.6029	90.5021	337.802	7462	35.2555	82.028	294.096	8251	36.2999	84.8136	301.22	7519	34.5966	86.5493	268.497	6509	30.9037
Tnpo1	0.0147506	1.01028	0.949308	0.109329	1.07873	0.63745	-0.332999	-1.25963	0.151186	0.0279738	1.01958	0.904032	-0.180946	-1.13363	0.435478	8602	32.3561	75.2001	322.273	7615	31.102	70.4643	324.551	9095	31.8689	73.1414	329.334	7919	30.8415	70.7317	314.395	12551	31.9685	73.0557	331.024	8646	33.65	78.2926	340.76	10305	37.3461	87.258	376.205	10623	40.2642	100.728	379.338	8626	33.7368
Rps27	-0.086907	-1.06209	0.731373	0.136626	1.09933	0.589379	0.510763	1.4248	0.0435576	0.0248756	1.01739	0.921677	0.585358	1.50041	0.020727	8571	265.18	616.315	321.112	6773	227.537	515.505	288.665	8651	249.335	572.242	313.257	6702	214.695	492.38	266.079	11487	240.659	549.964	302.962	7612	243.68	566.965	300.007	8204	244.554	571.394	299.504	8861	276.253	691.094	316.419	9499	305.58
Rab7	0.0684465	1.04859	0.756597	0.0154407	1.01076	0.94425	-0.00845	-1.00588	0.969462	-0.0494283	-1.03485	0.822845	0.0260068	1.01819	0.906247	8552	105.735	245.744	320.4	6555	88.0009	199.374	279.374	8044	92.6473	212.632	291.277	7447	95.3329	218.636	295.656	11937	99.9391	228.385	314.83	8219	105.144	244.636	323.931	8389	99.9318	233.488	306.258	9224	114.918	287.487	329.381	8643	111.111
Ptms	-0.0373959	-1.02626	0.864036	-0.16799	-1.12349	0.441781	-0.0712754	-1.05065	0.744168	-0.0382557	-1.02687	0.860953	-0.314917	-1.24394	0.149333	8545	170.317	395.841	320.138	7529	162.947	369.17	320.886	8514	158.084	362.814	308.296	7750	159.94	366.805	307.686	12320	166.282	379.993	324.931	7407	152.757	355.417	291.928	7800	149.79	349.979	284.755	7339	147.4	368.747	262.069	7736	160.325
Ldlr	-0.0425433	-1.02993	0.861009	-0.272206	-1.20765	0.262643	-0.369772	-1.29215	0.12819	-0.323026	-1.25095	0.184014	-1.00755	-2.01049	3.41e-05	8541	60.8286	141.374	319.988	7411	57.3109	129.843	315.856	10369	68.793	157.885	375.466	8301	61.2123	140.384	329.561	12795	61.7059	141.013	337.459	7990	58.8788	136.992	314.905	8189	56.1915	131.29	298.956	7263	52.1231	130.395	259.355	7129	52.7917
Insm1	-0.122476	-1.0886	0.59727	-0.147015	-1.10728	0.525999	-0.471732	-1.38677	0.0419325	-0.32133	-1.24948	0.166054	-1.06255	-2.08862	4.63e-06	8538	88.8767	206.562	319.876	8120	91.7802	207.936	346.074	9615	93.2371	213.986	348.163	8069	86.9681	199.452	320.351	13068	92.1145	210.504	344.659	6761	72.8208	169.43	266.467	8234	82.5816	192.949	300.599	7988	83.7886	209.611	285.245	7148	77.3667
Magt1	-0.143359	-1.10447	0.52266	0.0587681	1.04158	0.793279	-0.357793	-1.28146	0.110644	-0.116531	-1.08412	0.603431	-0.558915	-1.47316	0.0127111	8400	58.0189	134.844	314.706	6900	51.7489	117.242	294.078	9069	58.3523	133.923	328.392	7394	52.8785	121.271	293.552	10762	50.3351	115.028	283.84	6880	49.1691	114.4	271.158	8758	58.2822	136.175	319.729	8581	59.7233	149.408	306.42	7210	51.7802
Pebp1	0.0411549	1.02894	0.857933	-0.18011	-1.13297	0.433401	-0.178848	-1.13198	0.436681	-0.168705	-1.12405	0.463187	-0.486508	-1.40105	0.0343797	8394	153.207	356.076	314.481	7113	140.97	319.379	303.156	8223	139.814	320.882	297.758	7887	149.05	341.83	313.125	13173	162.811	372.061	347.429	7134	134.728	313.468	281.168	8337	146.609	342.548	304.359	7003	128.798	322.211	250.071	7748	147.041
Dnajb9	0.118839	1.08586	0.659583	-0.0263682	-1.01845	0.922135	0.0205555	1.01435	0.939259	-0.438189	-1.3549	0.104325	-0.325163	-1.25281	0.228172	8390	145.17	337.395	314.331	5095	95.7239	216.871	217.149	8294	133.686	306.819	300.329	9493	170.07	390.037	376.885	9262	108.519	247.992	244.279	7160	128.186	298.247	282.193	8895	148.286	346.467	324.73	9503	165.688	414.496	339.344	6235	112.173
Stxbp1	0.173629	1.12789	0.465167	-0.139871	-1.10181	0.55626	-0.368135	-1.29068	0.121528	-0.225475	-1.16916	0.343068	-0.559852	-1.47412	0.0185618	8384	62.7431	145.824	314.106	6936	56.3618	127.693	295.612	8350	58.2115	133.6	302.357	8639	66.9402	153.52	342.98	13776	69.8112	159.535	363.332	8179	63.3327	147.355	322.354	9066	65.3689	152.732	330.973	8462	63.8121	159.637	302.171	8409	65.433
Akap13	0.0378621	1.02659	0.869487	0.0228506	1.01596	0.921	-0.00155	-1.00107	0.994641	0.00728	1.00506	0.974775	0.0664497	1.04714	0.773046	8362	17.749	41.2512	313.282	7489	17.2603	39.1048	319.181	9212	18.2149	41.8044	333.571	9072	19.9377	45.7251	360.171	11840	17.0178	38.8897	312.272	8106	17.8026	41.4209	319.477	8484	17.3502	40.5383	309.726	10185	21.7841	54.4967	363.698	9349	20.6332
Rps23	-0.0780051	-1.05556	0.736858	-0.0498342	-1.03515	0.830029	0.537598	1.45155	0.0205344	0.0900899	1.06444	0.697772	0.499848	1.41406	0.031252	8347	356.289	828.064	312.72	6299	291.947	661.433	268.463	7723	307.09	704.793	279.653	6652	293.99	674.235	264.094	10727	310.054	708.547	282.917	6812	300.856	699.995	268.477	7053	290.059	677.714	257.484	6770	291.189	728.46	241.751	8076	358.431
Itgb1	-0.109624	-1.07895	0.629493	0.149288	1.10902	0.511147	0.147027	1.10729	0.517474	0.0100113	1.00696	0.964842	0.196702	1.14608	0.386574	8335	65.9071	153.177	312.27	7295	62.6345	141.904	310.912	8248	60.7552	139.437	298.664	6843	56.025	128.487	271.677	10725	57.4264	131.233	282.864	7608	62.2458	144.826	299.85	7794	59.3783	138.736	284.536	9641	76.8182	192.174	344.272	8917	73.3134
Ncl	-0.0888502	-1.06352	0.693749	0.0431508	1.03036	0.848333	0.259204	1.19682	0.250526	0.0615711	1.0436	0.784842	0.275076	1.21006	0.222692	8331	26.3877	61.3287	312.12	6635	22.8195	51.6997	282.783	8122	23.9649	55.0011	294.101	6506	21.3367	48.9334	258.297	10603	22.7416	51.9699	279.647	7561	24.7797	57.6544	297.997	7584	23.1443	54.0759	276.869	8018	25.5909	64.02	286.316	8342	27.4734
Os9	-0.0220386	-1.01539	0.922877	-0.135488	-1.09846	0.551746	-0.0340879	-1.02391	0.880975	-0.144359	-1.10524	0.526015	-0.335974	-1.26223	0.140029	8297	66.1251	153.684	310.847	6914	59.8324	135.556	294.674	8962	66.5363	152.705	324.518	7711	63.6305	145.93	306.138	12520	67.5674	154.408	330.206	7091	58.4744	136.051	279.474	8028	61.6444	144.03	293.079	7395	59.388	148.569	264.069	7743	64.1642
Huwe1	-0.0874406	-1.06248	0.708799	0.0986902	1.0708	0.673358	-0.0603122	-1.04269	0.796684	0.162715	1.11939	0.486952	0.113652	1.08196	0.627325	8278	11.3637	26.4109	310.135	7342	10.9439	24.7944	312.916	9055	11.5796	26.5759	327.886	7373	10.4797	24.0341	292.719	10850	10.0859	23.0486	286.161	8023	11.3958	26.5144	316.206	8405	11.1167	25.9738	306.842	10345	14.3101	35.7991	369.411	7894	11.2676
Atp6v1b2	0.0807662	1.05758	0.722279	-0.0119401	-1.00831	0.958092	-0.321711	-1.24981	0.156862	-0.170154	-1.12518	0.454087	-0.423039	-1.34075	0.0627195	8247	50.1653	116.591	308.973	6892	45.5213	103.133	293.737	8198	46.4541	106.615	296.853	8046	50.6754	116.219	319.438	12500	51.4879	117.662	329.679	7667	48.2554	112.275	302.175	9216	54.0121	126.198	336.449	8923	54.6933	136.825	318.633	8071	51.0473
Rps2	-0.0283831	-1.01987	0.904239	0.0644396	1.04568	0.784728	0.373617	1.2956	0.113154	-0.0035	-1.00243	0.988167	0.406177	1.32517	0.0850551	8174	144.137	334.996	306.238	7009	134.202	304.047	298.723	8491	139.479	320.114	307.463	7535	137.573	315.51	299.15	12055	143.945	328.949	317.942	7039	128.43	298.815	277.424	7635	129.716	303.076	278.731	8447	150.093	375.483	301.635	9937	182.195
Sort1	0.169754	1.12487	0.482614	-0.0943757	-1.0676	0.696261	-0.484229	-1.39884	0.045227	-0.108708	-1.07826	0.653101	-0.517558	-1.43153	0.0323552	8173	34.8447	80.9839	306.201	7089	32.8172	74.3503	302.133	8323	33.0554	75.8645	301.38	8382	37.0008	84.8574	332.777	13538	39.0838	89.3158	357.055	8460	37.3197	86.8308	333.429	9583	39.3638	91.9723	349.847	8901	38.2392	95.6619	317.847	8137	36.0709
Nucb1	-0.143587	-1.10465	0.502335	-0.0369597	-1.02595	0.862916	-0.165601	-1.12163	0.439161	-0.0411979	-1.02897	0.847389	-0.387346	-1.30798	0.0703753	8158	32.0574	74.5058	305.639	7048	30.0727	68.1323	300.385	9358	34.2559	78.6197	338.857	7523	30.6087	70.1977	298.674	10995	29.2568	66.8588	289.986	6768	27.5181	64.0256	266.743	7623	28.861	67.4328	278.293	7989	31.6339	79.1375	285.28	7562	30.8972
Tmed3	-0.2173	-1.16256	0.31284	-0.241444	-1.18217	0.262228	-0.277218	-1.21186	0.198124	-0.187292	-1.13862	0.384728	-0.923254	-1.89639	1.82e-05	8128	194.719	452.555	304.515	7195	187.162	424.033	306.65	9940	221.83	509.115	359.932	7387	183.233	420.224	293.274	10980	178.121	407.049	289.59	6405	158.766	369.397	252.437	7007	161.733	377.884	255.805	6574	158.698	397.009	234.752	6045	150.577
Vps35	0.0265448	1.01857	0.902905	0.0527858	1.03727	0.808302	-0.315192	-1.24418	0.147446	-0.158303	-1.11597	0.466979	-0.394165	-1.31418	0.0701241	8125	62.785	145.921	304.403	6533	54.816	124.19	278.436	7877	56.7024	130.136	285.23	7588	60.7112	139.235	301.254	11549	60.4317	138.101	304.597	7061	56.4562	131.355	278.291	8860	65.9641	154.123	323.452	8907	69.3553	173.504	318.061	7713	61.9718
Ptpn11	0.0463694	1.03266	0.837698	-0.0809283	-1.0577	0.720703	-0.212996	-1.15909	0.346762	-0.207994	-1.15508	0.358283	-0.455549	-1.3713	0.0442255	8115	34.953	81.2356	304.028	6920	32.3641	73.3237	294.93	8518	34.1776	78.4399	308.441	8100	36.1235	82.8453	321.581	12066	35.1922	80.4225	318.232	7541	33.6076	78.194	297.209	8374	34.7512	81.195	305.71	8166	35.4422	88.6646	291.601	8076	36.1684
Hap1	-0.0898978	-1.06429	0.650462	-0.439615	-1.35624	0.0267583	-0.0515588	-1.03638	0.795086	-0.311759	-1.24122	0.116405	-0.892831	-1.85682	6.88e-06	8114	69.5261	161.588	303.991	7383	68.6922	155.628	314.663	9246	73.8032	169.383	334.802	6952	61.6782	141.452	276.004	10421	60.4658	138.179	274.847	8757	77.6392	180.641	345.135	6629	54.727	127.868	242.005	5871	50.6921	126.815	209.648	5845	52.0757
Kif1b	0.127649	1.09251	0.603085	-0.0697308	-1.04952	0.776361	-0.374446	-1.29634	0.12721	0.00706	1.00491	0.977057	-0.309466	-1.23925	0.207523	8113	14.8684	34.5563	303.953	7630	15.1834	34.3994	325.19	8696	14.846	34.0727	314.886	8362	15.8673	36.3899	331.983	13746	17.0587	38.9833	362.541	8545	16.2035	37.7002	336.779	9857	17.4048	40.6658	359.85	9351	17.2686	43.2003	333.916	8084	15.4045
Col4a2	-0.352712	-1.27696	0.0553036	-0.0913729	-1.06538	0.619671	0.135581	1.09853	0.461376	-0.0301833	-1.02114	0.869713	-0.338688	-1.26461	0.0656917	8093	39.4558	91.7007	303.204	7593	40.1954	91.0662	323.613	8845	40.1705	92.194	320.281	6476	32.6901	74.9713	257.106	9142	30.1807	68.9701	241.114	6179	31.1697	72.5217	243.529	6058	28.4558	66.4861	221.16	6425	31.5638	78.9622	229.431	6870	34.8253
Fam174b	-0.0727151	-1.05169	0.736532	-0.0248706	-1.01739	0.908385	-0.299209	-1.23047	0.166276	-0.294362	-1.22634	0.173399	-0.691156	-1.61458	0.00139	8074	79.8726	185.635	302.492	6061	65.1051	147.501	258.319	8084	74.4978	170.978	292.725	7427	76.0732	174.466	294.862	10128	67.8454	155.043	267.119	6334	64.8336	150.847	249.638	7948	75.7544	176.998	290.158	8094	80.6841	201.845	289.03	6115	62.899
Spint2	-0.132775	-1.0964	0.509371	-0.327891	-1.25518	0.103324	-0.168448	-1.12385	0.402816	-0.0902356	-1.06454	0.654071	-0.719349	-1.64644	0.000353	8066	176.465	410.13	302.192	7270	172.702	391.272	309.847	8500	173.232	397.58	307.789	6939	157.184	360.484	275.488	10923	161.819	369.796	288.087	6986	158.14	367.941	275.335	6963	146.77	342.925	254.199	5643	124.402	311.212	201.507	5951	135.372
Calm3	0.0095	1.00661	0.964588	-0.163365	-1.1199	0.445393	-0.0140891	-1.00981	0.947527	6.83e-05	1.00005	0.999745	-0.167882	-1.12341	0.432914	8065	107.41	249.636	302.155	6589	95.2842	215.875	280.823	8066	100.071	229.669	292.073	7170	98.8708	226.75	284.659	11769	106.137	242.548	310.399	7243	99.8094	232.224	285.464	7418	95.1848	222.396	270.809	7283	97.7385	244.509	260.07	7156	99.0942
Rpl14	-0.114781	-1.08281	0.614843	-0.0467798	-1.03296	0.837521	0.358199	1.28182	0.116281	-0.0823836	-1.05877	0.717871	0.114255	1.08242	0.6164	8052	277.898	645.874	301.668	7021	263.113	596.106	299.235	8651	278.135	638.34	313.257	6671	238.386	546.714	264.848	10934	255.534	583.955	288.377	7383	263.65	613.428	290.982	7335	243.906	569.879	267.779	6789	236.104	590.654	242.429	8593	308.364
Sptbn1	-0.0209212	-1.01461	0.924967	0.0603253	1.0427	0.785941	-0.00267	-1.00185	0.990425	0.219018	1.16394	0.323978	0.255757	1.19396	0.249506	8049	14.8489	34.511	301.555	7272	14.567	33.0028	309.932	8325	14.3069	32.8354	301.452	7588	14.4941	33.2406	301.254	10813	13.5079	30.8687	285.185	7957	15.1885	35.3388	313.605	8511	15.1278	35.3456	310.712	9334	17.3515	43.4077	333.309	8230	15.7867
Slc39a7	-0.0262413	-1.01836	0.898564	-0.294315	-1.2263	0.152867	0.0593836	1.04202	0.773034	-0.240639	-1.18152	0.242531	-0.501812	-1.41599	0.0148088	8040	100.018	232.456	301.218	5999	81.0333	183.588	255.677	8680	100.589	230.859	314.307	7249	93.3706	214.136	287.796	11079	93.3278	213.276	292.201	6991	89.9861	209.369	275.532	6850	82.1022	191.829	250.073	6209	77.8324	194.711	221.718	6320	81.7482
Srp54b	-0.0567397	-1.04011	0.788335	-0.020091	-1.01402	0.924262	-0.0385813	-1.0271	0.855135	-0.15535	-1.11369	0.462273	-0.270761	-1.20644	0.200169	8018	46.1784	107.325	300.394	5766	36.0586	81.694	245.747	8088	43.3932	99.5905	292.87	7305	43.5614	99.9034	290.019	10049	39.1907	89.5601	265.035	6386	38.0552	88.5422	251.688	7711	42.7882	99.9734	281.506	7768	45.0814	112.779	277.389	6622	39.6552
Rhoa	-0.128205	-1.09293	0.547825	0.064457	1.04569	0.762513	0.114326	1.08247	0.591897	0.00786	1.00546	0.970609	0.0584339	1.04133	0.784091	7999	92.584	215.178	299.682	6379	80.1705	181.633	271.873	7654	82.5272	189.406	277.155	6651	79.707	182.799	264.054	9808	76.872	175.671	258.679	6443	77.1617	179.53	253.934	7068	78.8203	184.161	258.032	8025	93.5968	234.148	286.566	7485	90.0804
Tm4sf4	0.17833	1.13157	0.48298	-0.342657	-1.26809	0.177687	-0.636969	-1.55506	0.0122555	-0.106784	-1.07683	0.674659	-0.908079	-1.87655	0.000356	7995	172.457	400.813	299.532	8016	187.75	425.365	341.641	10236	205.684	472.059	370.65	8950	199.891	458.429	355.328	13263	193.727	442.713	349.802	11161	249.102	579.58	439.882	9488	197.187	460.72	346.379	7709	167.562	419.184	275.282	7869	176.49
Eif4a1	-0.0939424	-1.06728	0.673207	0.00962	1.00669	0.965536	0.292234	1.22454	0.189412	-0.10706	-1.07703	0.630614	0.100856	1.07241	0.650643	7991	59.4984	138.283	299.382	6593	53.3027	120.762	280.993	7889	54.7185	125.583	285.664	7212	55.5993	127.511	286.327	9845	49.6372	113.433	259.655	6740	51.9251	120.813	265.64	6770	48.5662	113.473	247.153	8193	61.4699	153.777	292.565	7755	60.0377
Tmod2	0.0617088	1.0437	0.806329	-0.283688	-1.2173	0.259739	-0.487602	-1.40211	0.0528057	-0.160612	-1.11776	0.52368	-0.870193	-1.82791	0.000549	7951	24.6921	57.3878	297.884	7022	23.6787	53.6463	299.277	9918	28.6925	65.8513	359.135	8866	28.5084	65.3809	351.993	11774	24.7598	56.5821	310.531	8516	27.3643	63.6679	335.636	7829	23.4252	54.7322	285.814	7399	23.1539	57.9234	264.212	7552	24.3857
Kpnb1	-0.13361	-1.09704	0.530525	0.0153931	1.01073	0.942396	0.0595765	1.04216	0.7797	-0.0108534	-1.00755	0.959355	-0.0694935	-1.04935	0.744225	7941	38.8851	90.3744	297.509	6812	36.2196	82.0588	290.327	8032	36.6387	84.0883	290.842	6871	34.8367	79.8942	272.788	10134	33.6029	76.7905	267.277	6620	33.5412	78.0395	260.91	7231	34.1151	79.709	263.982	8043	39.6864	99.2822	287.209	7229	36.8064
Gdi1	0.0308749	1.02163	0.886864	-0.162661	-1.11935	0.453533	-0.25357	-1.19215	0.242704	-0.0550356	-1.03888	0.799855	-0.440392	-1.35697	0.04247	7930	59.5665	138.441	297.097	7254	59.1654	134.045	309.165	8452	59.1421	135.735	306.051	7744	60.2287	138.128	307.448	11991	60.9918	139.381	316.254	7822	60.7939	141.448	308.284	8437	61.0602	142.665	308.01	7177	54.3234	135.899	256.285	7509	58.6474
Rpl9	-0.0147939	-1.01031	0.948946	0.0511098	1.03606	0.824911	0.346697	1.27165	0.133328	0.0441407	1.03107	0.848395	0.427153	1.34458	0.0644134	7924	82.9939	192.889	296.872	6338	72.0801	163.304	270.125	7370	71.908	165.034	266.871	6748	73.1788	167.828	267.905	10504	74.4978	170.245	277.036	7115	77.1062	179.401	280.419	7600	76.6931	179.191	277.454	7625	80.4742	201.32	272.282	8545	93.0575
Rps27a	-0.1323	-1.09604	0.554245	-0.0658358	-1.04669	0.768542	0.391421	1.31168	0.0801016	0.0142246	1.00991	0.949272	0.207509	1.15469	0.353485	7905	129.356	300.643	296.16	6588	117.058	265.206	280.78	7872	120	275.407	285.049	6348	107.555	246.667	252.025	9965	110.421	252.338	262.82	6892	116.693	271.507	271.63	6981	110.064	257.161	254.856	6460	106.521	266.48	230.681	7439	126.572
Bace2	0.0352949	1.02477	0.877121	-0.0576759	-1.04079	0.800516	-0.437569	-1.35432	0.0552887	-0.0417759	-1.02938	0.854842	-0.501726	-1.41591	0.0279933	7877	68.0373	158.128	295.111	6674	62.5942	141.813	284.445	7859	63.2356	145.13	284.578	7571	67.7093	155.284	300.579	12232	71.5437	163.494	322.611	6654	59.4678	138.362	262.25	8504	70.7702	165.352	310.456	8310	72.3274	180.939	296.743	6817	61.2234
Kif1a	0.227521	1.17082	0.352395	-0.114045	-1.08226	0.641079	-0.408831	-1.32761	0.0947376	-0.0838271	-1.05983	0.731939	-0.379182	-1.3006	0.12127	7843	27.1265	63.0458	293.838	6550	24.5988	55.7309	279.161	8176	26.3427	60.4584	296.057	8574	30.7046	70.4178	340.4	13286	31.1167	71.109	350.409	8289	29.6638	69.018	326.69	9168	30.5511	71.3817	334.697	8677	30.241	75.6531	309.848	8272	29.7482
Akr1a1	-0.0331458	-1.02324	0.873232	-0.119231	-1.08616	0.566018	0.106704	1.07677	0.607476	-0.0640007	-1.04536	0.757969	-0.109673	-1.07898	0.597531	7841	92.0094	213.843	293.763	6098	77.698	176.032	259.896	7738	84.5858	194.13	280.196	6534	79.3869	182.065	259.409	10830	86.0551	196.656	285.634	6843	83.0845	193.311	269.699	6880	77.7839	181.74	251.169	6933	81.978	205.082	247.571	7042	85.92
Hnrnph1	-0.0258016	-1.01805	0.90687	-0.187457	-1.13875	0.395384	-0.0427509	-1.03008	0.84632	-0.0368436	-1.02587	0.867336	-0.292853	-1.22506	0.184273	7807	43.1237	100.225	292.489	7580	45.4635	103.002	323.059	9195	47.3142	108.589	332.955	7844	44.862	102.886	311.418	11650	43.5758	99.581	307.261	7943	45.3972	105.625	313.053	8321	44.2841	103.468	303.775	6925	38.5449	96.4266	247.286	7474	42.9262
Mtch1	0.127826	1.09265	0.55943	-0.224769	-1.16859	0.304719	-0.2078	-1.15493	0.342764	-0.179975	-1.13286	0.411339	-0.484718	-1.39931	0.0269234	7798	87.4351	203.211	292.152	6704	81.6203	184.918	285.724	7699	80.4164	184.561	278.784	7294	84.6793	194.203	289.582	12931	98.1798	224.364	341.046	7745	89.8539	209.061	305.249	7953	85.9161	200.74	290.341	7171	81.021	202.688	256.07	7123	83.043
Ffar1	-0.0859835	-1.06141	0.700116	-0.14814	-1.10814	0.506985	-0.437043	-1.35383	0.0503498	-0.182851	-1.13512	0.413097	-0.854017	-1.80753	0.000132	7768	60.0407	139.543	291.028	6699	56.2223	127.377	285.511	8557	61.6122	141.404	309.853	6906	55.2678	126.751	274.178	11681	61.137	139.713	308.078	6414	51.2954	119.348	252.791	7849	58.451	136.569	286.544	7234	56.3418	140.949	258.32	5841	46.942
Golgb1	0.0426457	1.03	0.864584	0.0139853	1.00974	0.955396	-0.182922	-1.13518	0.464431	-0.121843	-1.08812	0.626074	-0.248134	-1.18767	0.32109	7768	19.8331	46.0948	291.028	6467	17.9285	40.6187	275.623	8011	19.0535	43.7292	290.082	7696	20.3449	46.6587	305.542	10238	17.7004	40.4496	270.02	7788	20.574	47.8691	306.944	8502	20.9143	48.8655	310.383	9576	24.6366	61.6325	341.951	6679	17.7309
Rtn3	-0.0818875	-1.0584	0.675411	-0.0134111	-1.00934	0.945325	-0.259935	-1.19742	0.183825	-0.0704405	-1.05004	0.718763	-0.425674	-1.3432	0.0295346	7749	49.7131	115.54	290.316	6709	46.7353	105.883	285.937	8250	49.3046	113.158	298.736	7052	46.8432	107.43	279.974	10360	45.0062	102.85	273.238	6941	46.0745	107.2	273.562	7831	48.4042	113.095	285.887	7919	51.193	128.068	282.781	7007	46.7407
Brd2	-0.0652305	-1.04625	0.761834	0.00293	1.00203	0.989137	0.00897	1.00624	0.966748	-0.0732427	-1.05208	0.733581	-0.126572	-1.0917	0.556466	7747	34.316	79.7553	290.241	6845	32.9229	74.5899	291.733	8081	33.3455	76.5302	292.617	7010	32.1507	73.7342	278.307	10620	31.8549	72.796	280.095	7040	32.2663	75.0733	277.464	7662	32.6999	76.4024	279.717	7924	35.3691	88.4817	282.959	7693	35.4321
Camk2b	0.105378	1.07578	0.622156	-0.32327	-1.25116	0.130622	-0.369264	-1.29169	0.0843324	-0.143419	-1.10452	0.502734	-0.730575	-1.6593	0.000639	7747	27.3964	63.6731	290.241	6952	26.6951	60.4802	296.294	8505	28.0184	64.3041	307.97	7593	27.8024	63.7619	301.453	12847	30.7645	70.3042	338.831	8169	29.8911	69.547	321.96	7898	26.9103	62.8751	288.333	6593	23.4941	58.7745	235.43	6865	25.2429
Arf3	0.0575256	1.04068	0.788143	-0.0726159	-1.05162	0.734432	0.0298155	1.02088	0.889215	-0.0905204	-1.06475	0.672341	-0.0757951	-1.05394	0.723292	7715	64.884	150.799	289.042	6299	57.5221	130.321	268.463	7334	57.458	131.87	265.567	6849	59.64	136.778	271.915	11143	63.4587	145.018	293.889	7374	64.1679	149.298	290.627	7495	60.7315	141.897	273.62	7371	62.4659	156.269	263.212	7770	67.9454
Rbp4	0.0141347	1.00985	0.948905	-0.196575	-1.14597	0.372841	-0.209442	-1.15624	0.342445	-0.0952127	-1.06822	0.666086	-0.487095	-1.40162	0.0272605	7707	191.751	445.657	288.742	6680	180.464	408.858	284.701	8032	186.159	427.249	290.842	7756	199.802	458.225	307.924	10771	181.467	414.695	284.078	7125	183.422	426.763	280.814	8168	195.799	457.478	298.19	7155	179.382	448.754	255.499	5818	150.51
Tmem59	0.0581911	1.04116	0.786528	-0.163973	-1.12037	0.445384	-0.226577	-1.17006	0.291734	-0.0278182	-1.01947	0.897012	-0.360177	-1.28358	0.0937535	7706	120.948	281.1	288.705	6474	110.333	249.969	275.921	7772	113.635	260.8	281.428	7295	118.551	271.884	289.622	11200	119.035	272.024	295.392	7507	121.913	283.652	295.869	7999	120.961	282.623	292.02	6937	109.713	274.465	247.714	6898	112.572
Phactr1	0.217753	1.16292	0.349741	-0.236925	-1.17848	0.308928	-0.364583	-1.28751	0.117506	-0.27928	-1.21359	0.230647	-0.663036	-1.58341	0.00443	7692	25.8264	60.0242	288.18	6686	24.3754	55.2248	284.957	8143	25.4693	58.4539	294.862	8051	27.9887	64.1892	319.636	13031	29.6271	67.7051	343.684	8781	30.5057	70.977	346.081	8425	27.2543	63.6789	307.572	7725	26.136	65.3836	275.853	7642	26.679
Ssr4	-0.262819	-1.19982	0.220854	-0.352115	-1.27643	0.101096	-0.0484878	-1.03418	0.821409	-0.450717	-1.36672	0.0359464	-1.11414	-2.16466	2.15e-07	7679	80.0381	186.02	287.693	6628	75.013	169.949	282.485	9735	94.5228	216.936	352.509	6543	70.6119	161.941	259.766	10248	72.3301	165.291	270.284	6063	65.3872	152.135	238.958	6027	60.5249	141.415	220.028	5383	56.5369	141.437	192.222	5323	57.6882
mt-Nd6	-0.00038	-1.00026	0.9988	-0.244092	-1.18435	0.33448	-0.420414	-1.33831	0.0965272	0.154793	1.11326	0.540619	-0.510093	-1.42414	0.0437294	7673	477.08	1108.8	287.469	8996	607.347	1376	383.409	11305	654.794	1502.8	409.359	7992	514.506	1179.96	317.294	13659	575.085	1314.21	360.247	10210	656.848	1528.27	402.401	9547	571.918	1336.27	348.533	7616	477.165	1193.71	271.961	8152	527.021
Gtf2i	0.132746	1.09638	0.561458	-0.10777	-1.07756	0.637314	-0.30954	-1.23931	0.175755	0.0189164	1.0132	0.934063	-0.265647	-1.20218	0.245296	7668	35.1232	81.6313	287.281	6953	34.5817	78.3479	296.336	8332	35.5525	81.5954	301.705	8418	39.9236	91.5606	334.206	12434	38.5665	88.1337	327.938	7827	37.0954	86.3091	308.481	8859	39.0965	91.3478	323.416	8306	38.3371	95.9068	296.6	7856	37.4155
Tmem65	-0.213965	-1.15987	0.263145	-0.257152	-1.19512	0.178837	-0.287019	-1.22012	0.133652	-0.306779	-1.23694	0.10912	-1.06491	-2.09205	2.63e-08	7658	65.9515	153.281	286.907	6372	59.5864	134.998	271.574	7971	63.9485	146.766	288.633	6304	56.2127	128.918	250.278	9027	52.643	120.302	238.081	6141	54.722	127.32	242.032	5892	48.8892	114.228	215.1	6135	53.2402	133.189	219.076	4951	44.3344
Atp1b1	-0.122912	-1.08893	0.5183	-0.203847	-1.15177	0.284127	-0.210128	-1.15679	0.269674	-0.0769942	-1.05482	0.685923	-0.613882	-1.53037	0.00126	7652	80.145	186.268	286.682	6308	71.7389	162.531	268.847	7650	74.6399	171.304	277.01	6396	69.3616	159.073	253.93	10028	71.1219	162.531	264.482	6244	67.6671	157.439	246.091	6384	64.4222	150.52	233.061	6331	66.8173	167.155	226.075	5727	62.3687
Celf3	-0.043544	-1.03064	0.838676	-0.277407	-1.21201	0.194699	-0.478273	-1.39308	0.025433	-0.329912	-1.25694	0.123427	-1.12914	-2.18728	1.33e-07	7650	45.1055	104.831	286.607	7381	47.2547	107.06	314.578	8590	47.1812	108.284	311.048	7426	45.3348	103.971	294.823	11364	45.3718	103.686	299.718	7372	44.9745	104.641	290.548	7542	42.8445	100.105	275.336	6864	40.7812	102.021	245.108	5871	35.993
Lrp11	0.071301	1.05066	0.736738	-0.143658	-1.1047	0.498184	-0.433514	-1.35052	0.041013	-0.142434	-1.10377	0.502131	-0.648306	-1.56733	0.00225	7649	72.2147	167.837	286.569	6484	66.47	150.594	276.348	7926	69.7081	159.985	287.004	7246	70.8318	162.445	287.676	11660	74.543	170.349	307.524	7555	73.8021	171.714	297.761	8251	75.0531	175.359	301.22	7401	70.4088	176.14	264.283	6795	66.7035
Rpl11	-0.07066	-1.0502	0.757651	-0.0980451	-1.07032	0.668551	0.479597	1.39435	0.036183	0.00746	1.00518	0.974007	0.318349	1.2469	0.164353	7648	91.5082	212.678	286.532	6198	80.524	182.434	264.158	7357	82.0014	188.199	266.4	6022	74.604	171.096	239.082	10513	85.1778	194.652	277.273	6636	82.1546	191.147	261.541	6460	74.4707	173.999	235.836	6150	74.1486	185.495	219.611	7596	94.5007
Map2	0.0648036	1.04594	0.779422	-0.13542	-1.09841	0.55836	-0.531438	-1.44537	0.0216677	-0.161081	-1.11812	0.486608	-0.763135	-1.69717	0.000978	7637	14.9822	34.8208	286.12	7454	15.8783	35.9738	317.689	8269	15.1118	34.6825	299.424	7729	15.6995	36.0051	306.852	11894	15.8004	36.1078	313.696	8225	16.6956	38.8453	324.167	8741	16.5217	38.6025	319.108	8036	15.8858	39.741	286.959	7107	14.497
Rpl37a	-0.115359	-1.08324	0.603012	-0.0740462	-1.05266	0.738528	0.363913	1.28691	0.100803	-0.057636	-1.04076	0.794886	0.116872	1.08438	0.598188	7611	174.187	404.835	285.146	5995	148.979	337.525	255.507	7287	155.357	356.555	263.865	6091	144.335	331.017	241.821	9932	153.921	351.747	261.95	6056	143.408	333.664	238.682	6438	141.96	331.685	235.032	6065	139.869	349.905	216.576	7107	169.121
Ptbp3	-0.0890403	-1.06366	0.674111	-0.0523109	-1.03692	0.804874	0.0179695	1.01253	0.932365	-0.0375547	-1.02637	0.859203	-0.160936	-1.11801	0.447203	7584	32.7182	76.0418	284.134	6484	30.3736	68.8141	276.348	8145	32.7334	75.1254	294.934	6232	27.8374	63.842	247.419	9683	28.2871	64.6429	255.382	7655	34.1704	79.5034	301.702	6978	29.0044	67.7678	254.746	7623	33.1385	82.9016	272.211	6958	31.2114
Tm9sf2	-0.0803826	-1.0573	0.669967	-0.00419	-1.00291	0.982262	-0.178681	-1.13185	0.343447	-0.104063	-1.0748	0.581169	-0.36732	-1.28995	0.051506	7584	78.7681	183.068	284.134	6151	69.368	157.159	262.155	7888	76.318	175.155	285.628	6354	68.3295	156.706	252.263	10001	70.3368	160.736	263.769	6872	73.8496	171.824	270.842	7632	76.3715	178.44	278.622	7457	78.0426	195.237	266.283	6707	72.4299
Ctsb	0.107914	1.07767	0.681561	0.316125	1.24498	0.229239	0.454535	1.37034	0.0837588	0.0462324	1.03256	0.860352	0.924806	1.89843	0.000436	7568	51.5333	119.771	283.535	5668	41.9081	94.9465	241.57	6089	38.6243	88.6455	220.485	6431	45.3413	103.985	255.32	10370	47.8159	109.271	273.502	6969	49.101	114.242	274.665	7207	47.2827	110.474	263.106	9872	67.7372	169.456	352.521	10764	76.2111
Cfl1	-0.106044	-1.07627	0.672864	0.137834	1.10025	0.583118	0.663201	1.58359	0.00825	0.00961	1.00668	0.969463	0.704598	1.62969	0.00501	7559	103.622	240.832	283.197	5630	83.8025	189.862	239.95	6938	88.5991	203.341	251.228	5951	84.4667	193.715	236.263	9265	86.0042	196.54	244.358	6061	85.9694	200.023	238.879	6114	80.752	188.674	223.204	7368	101.777	254.614	263.105	8543	121.769
Pax6	-0.0161834	-1.01128	0.942173	-0.198479	-1.14749	0.373688	-0.523714	-1.43765	0.0189559	-0.103075	-1.07406	0.644339	-0.841451	-1.79185	0.000163	7547	20.8259	48.4024	282.748	7454	22.3348	50.6014	317.689	8936	22.9711	52.7203	323.577	7073	20.2089	46.347	280.808	12239	22.8699	52.2631	322.795	7867	22.4622	52.2623	310.058	8441	22.4422	52.4354	308.156	6754	18.7805	46.9826	241.18	6909	19.8236
Ywhaz	-0.0110174	-1.00767	0.96052	0.0100677	1.007	0.963918	0.13912	1.10123	0.531826	0.119947	1.0867	0.589762	0.258118	1.19592	0.246059	7540	60.8434	141.408	282.486	6106	53.5008	121.211	260.237	7451	56.0099	128.547	269.804	6697	55.954	128.325	265.88	10108	55.2325	126.219	266.592	6951	58.0366	135.032	273.956	7043	54.7571	127.938	257.119	7701	62.6187	156.651	274.996	7832	65.7132
Gns	0.152727	1.11167	0.486501	-0.0275429	-1.01927	0.900116	-0.00805	-1.00559	0.970749	-0.155056	-1.11346	0.479784	-0.037918	-1.02663	0.862838	7508	62.8482	146.068	281.287	6070	55.1721	124.997	258.703	7580	59.108	135.657	274.475	7365	63.8338	146.396	292.401	11646	66.0135	150.857	307.155	7761	67.2202	156.4	305.88	8070	65.0854	152.07	294.612	8392	70.7864	177.084	299.671	8230	71.6319
Mia3	-0.0671666	-1.04766	0.753426	-0.0440551	-1.03101	0.836763	-0.286231	-1.21945	0.18074	-0.170899	-1.12576	0.424303	-0.568352	-1.48283	0.00788	7506	54.6638	127.046	281.212	6592	52.1279	118.1	280.951	8867	60.1556	138.061	321.078	7287	54.9477	126.017	289.304	10628	52.412	119.774	280.306	6939	52.2879	121.657	273.483	8102	56.8492	132.826	295.78	7854	57.6365	144.188	280.46	6757	51.1662
Pdia4	-0.440974	-1.35752	0.0178749	0.236784	1.17836	0.203555	-0.0233733	-1.01633	0.900078	-0.280861	-1.21492	0.131415	-0.508424	-1.4225	0.00632	7493	100.79	234.251	280.725	5525	80.6969	182.826	235.475	7320	91.7238	210.513	265.06	5696	79.3308	181.937	226.139	6556	59.7158	136.465	172.91	4481	62.3664	145.106	176.607	6285	81.4534	190.313	229.447	7195	97.5235	243.972	256.927	5367	75.0641
Ccpg1	0.090269	1.06457	0.668048	-0.119311	-1.08622	0.570833	-0.3233	-1.25119	0.124627	-0.0283996	-1.01988	0.892711	-0.380741	-1.30201	0.0705624	7491	47.3056	109.945	280.65	6713	46.031	104.287	286.108	7726	45.4501	104.311	279.762	7630	49.8891	114.415	302.922	11234	48.039	109.781	296.289	7662	50.0642	116.483	301.978	8292	50.4513	117.878	302.716	7687	48.9153	122.37	274.496	7063	46.3767
Ogdh	-0.0170802	-1.01191	0.931117	-0.0641187	-1.04545	0.745559	-0.106437	-1.07657	0.590117	-0.0789199	-1.05623	0.689603	-0.266556	-1.20293	0.177385	7487	44.2819	102.917	280.5	6476	41.5898	94.2255	276.007	7718	42.5238	97.5951	279.472	6901	42.261	96.9211	273.979	10795	43.2344	98.8008	284.711	6783	41.5101	96.5805	267.335	7196	41.0063	95.81	262.705	7818	46.594	116.563	279.174	6949	42.7345
Ivns1abp	-0.255564	-1.1938	0.176512	0.182868	1.13514	0.33347	-0.113828	-1.0821	0.547078	-0.171404	-1.12615	0.364619	-0.357927	-1.28158	0.0583618	7486	44.4471	103.301	280.463	6113	39.4103	89.2875	260.536	7281	40.271	92.4249	263.648	6334	38.9386	89.3016	251.469	8127	32.6747	74.6695	214.344	5286	32.4739	75.5561	208.334	6987	39.9692	93.3868	255.075	8046	48.1381	120.426	287.316	6232	38.4733
Rpl23a	-0.0656453	-1.04655	0.786923	0.133067	1.09662	0.583701	0.442095	1.35858	0.0685782	0.159648	1.11701	0.510627	0.669165	1.59015	0.00584	7480	284.978	662.329	280.238	6197	256.362	580.81	264.116	7210	255.89	587.285	261.077	6279	247.69	568.052	249.285	9868	254.581	581.779	260.262	6598	260.097	605.161	260.043	7018	257.611	601.9	256.206	7847	301.251	753.631	280.21	8605	340.878
Clu	0.208012	1.1551	0.484031	0.172313	1.12686	0.56203	0.570754	1.4853	0.0547331	0.344707	1.26989	0.24587	1.29578	2.45511	1.3e-05	7479	70.199	163.152	280.2	5675	57.8382	131.038	241.868	6767	59.1687	135.796	245.036	7668	74.521	170.906	304.43	10578	67.2324	153.642	278.987	7680	74.5867	173.539	302.687	7649	69.1724	161.619	279.242	9847	93.1337	232.99	351.628	10286	100.386
Ucp2	0.130601	1.09475	0.602373	-0.0448798	-1.0316	0.857897	0.388153	1.30872	0.121409	-0.0371387	-1.02608	0.882161	0.436735	1.35354	0.0814167	7468	34.4812	80.1392	279.788	5628	28.2159	63.9256	239.865	7078	30.4437	69.8704	256.298	6486	31.0073	71.112	257.503	11128	34.7923	79.5086	293.493	7573	36.1792	84.1773	298.47	6529	29.0446	67.8619	238.355	7759	36.0993	90.3087	277.067	8619	41.3783
Sar1a	-0.0555005	-1.03922	0.768816	-0.116719	-1.08427	0.536516	-0.0461676	-1.03252	0.806858	-0.201879	-1.1502	0.28509	-0.420266	-1.33817	0.0260713	7439	91.9392	213.68	278.702	6040	81.056	183.64	257.424	7674	88.352	202.774	277.879	7112	91.0096	208.721	282.356	9591	80.2671	183.43	252.956	6295	80.4999	187.297	248.101	6911	82.294	192.277	252.3	6980	86.9275	217.464	249.25	6181	79.4297
Fkbp1a	-0.0678216	-1.04813	0.71408	-0.134366	-1.09761	0.467966	-0.180678	-1.13342	0.329162	-0.134715	-1.09788	0.46696	-0.517581	-1.43155	0.00519	7438	62.23	144.631	278.664	6055	55.0072	124.624	258.064	7689	59.9269	137.536	278.422	6576	56.9658	130.645	261.076	10304	58.3763	133.404	271.761	6211	53.7673	125.099	244.791	6785	54.6933	127.789	247.7	6402	53.9728	135.022	228.61	6500	56.5451
Tsc22d1	0.0786826	1.05605	0.714522	-0.0365502	-1.02566	0.865061	-0.498708	-1.41295	0.0204444	-0.0184284	-1.01286	0.931755	-0.475004	-1.38992	0.0272724	7428	26.6509	61.9405	278.29	6917	26.9476	61.0521	294.802	8197	27.397	62.8781	296.817	7660	28.4563	65.2614	304.113	11756	28.5619	65.2708	310.056	7725	28.6782	66.7249	304.461	9050	31.2845	73.0954	330.389	8098	29.2775	73.2426	289.173	7726	28.8226
Eif4b	0.0667842	1.04738	0.767878	-0.091575	-1.06553	0.685672	0.198859	1.14779	0.379387	0.0920862	1.06591	0.683896	0.266154	1.2026	0.23941	7426	62.1941	144.548	278.215	6265	56.974	129.08	267.014	7321	57.118	131.09	265.097	6226	53.9899	123.82	247.181	11480	65.1064	148.784	302.777	7575	65.6432	152.731	298.549	6644	53.6123	125.264	242.553	7435	62.7466	156.971	265.497	8071	70.2845
Actn4	-0.0431686	-1.03037	0.815831	-0.0530406	-1.03745	0.774743	0.064526	1.04574	0.727691	-0.0205443	-1.01434	0.911709	-0.0522275	-1.03686	0.778085	7374	47.345	110.036	276.266	6313	44.0117	99.7124	269.06	7114	42.5493	97.6537	257.601	6665	44.3078	101.615	264.61	10010	43.5203	99.4544	264.007	6353	42.2049	98.1971	250.387	6839	42.3062	98.8472	249.672	7201	46.5885	116.549	257.142	6834	45.623
Ctsd	0.108508	1.07811	0.629066	0.0776907	1.05533	0.729403	0.211188	1.15764	0.346941	0.0636497	1.04511	0.77677	0.461036	1.37653	0.0400836	7346	100.83	234.344	275.217	5674	84.5652	191.59	241.826	6967	89.0829	204.452	252.278	7017	99.7243	228.707	278.585	10598	98.5036	225.104	279.515	6885	97.7817	227.506	271.355	7529	99.5678	232.637	274.862	8002	110.676	276.876	285.745	8807	125.692
42248	-0.140855	-1.10256	0.449643	-0.169003	-1.12428	0.364458	-0.00371	-1.00258	0.984105	-0.181704	-1.13422	0.329554	-0.495274	-1.40959	0.00787	7324	112.33	261.071	274.393	6334	105.484	238.984	269.955	8687	124.115	284.853	314.56	6429	102.094	234.141	255.24	10391	107.918	246.617	274.055	6334	100.517	233.87	249.638	6421	94.8836	221.693	234.412	6470	99.9924	250.148	231.038	6366	101.52
Pafah1b1	-0.052475	-1.03704	0.787914	-0.0340193	-1.02386	0.861545	-0.225861	-1.16948	0.246933	0.019741	1.01378	0.919397	-0.292615	-1.22486	0.133619	7317	24.5443	57.0445	274.131	6830	24.8771	56.3614	291.094	7992	24.9736	57.3163	289.394	7033	24.4269	56.0204	279.22	10177	23.1167	52.8271	268.411	7017	24.3547	56.6655	276.557	7513	24.2813	56.7326	274.277	7650	25.858	64.6882	273.175	7202	25.1194
Ank	0.0549368	1.03881	0.794027	-0.29506	-1.22694	0.16088	-0.475478	-1.39038	0.023922	-0.106387	-1.07653	0.613481	-0.821989	-1.76784	9.46e-05	7299	65.2815	151.723	273.457	7163	69.5638	157.603	305.287	8310	69.2366	158.903	300.909	7030	65.1015	149.303	279.101	12102	73.2945	167.495	319.182	8004	74.0708	172.339	315.457	7754	66.818	156.118	283.076	6811	61.3837	153.562	243.215	6113	56.8485
Rnase4	0.169213	1.12444	0.457385	-0.318962	-1.24743	0.161274	-0.504996	-1.41912	0.0266359	-0.000321	-1.00022	0.998877	-0.655066	-1.57469	0.00403	7298	117.988	274.22	273.419	6156	108.067	244.835	262.368	7766	116.96	268.432	281.21	7159	119.838	274.835	284.222	12131	132.806	303.493	319.947	7979	133.473	310.549	314.472	7359	114.628	267.826	268.655	6622	107.879	269.878	236.466	6473	108.812
Copb1	-0.0548008	-1.03872	0.770923	0.00959	1.00667	0.95938	-0.179431	-1.13244	0.340386	-0.150434	-1.1099	0.424184	-0.37508	-1.29691	0.0463181	7294	42.1667	98.0012	273.269	5735	35.9997	81.5605	244.425	7680	41.3593	94.9224	278.096	6798	40.6905	93.3194	269.89	9601	37.5844	85.8893	253.22	6169	36.9004	85.8553	243.135	7327	40.8104	95.3522	267.487	7605	44.3015	110.828	271.568	6499	39.065
Ganab	-0.115012	-1.08298	0.538687	0.0773298	1.05506	0.679317	-0.152533	-1.11152	0.414796	-0.106116	-1.07633	0.570531	-0.296331	-1.22802	0.113205	7261	60.6705	141.007	272.033	6315	57.2949	129.807	269.145	7840	61.0246	140.056	283.89	6548	56.6498	129.92	259.965	9487	53.6781	122.667	250.213	6388	55.2279	128.498	251.767	7644	61.5379	143.781	279.06	7667	64.5538	161.492	273.782	7023	61.0157
Zfp106	0.0290875	1.02037	0.877953	0.0440952	1.03104	0.815889	-0.0876062	-1.06261	0.643628	-0.0570322	-1.04032	0.763278	-0.0714557	-1.05078	0.705988	7229	22.3681	51.9866	270.834	5801	19.4901	44.1567	247.238	7331	21.1311	48.4973	265.459	6950	22.2661	51.0649	275.925	9679	20.28	46.3447	255.277	6812	21.8091	50.7428	268.477	7553	22.517	52.6103	275.738	8612	26.8516	67.1738	307.527	6746	21.7038
Ndufs2	-0.11435	-1.08249	0.618821	-0.0803171	-1.05725	0.726767	-0.311451	-1.24096	0.175486	-0.128236	-1.09296	0.577054	-0.634354	-1.55224	0.0058	7225	100.799	234.271	270.684	5921	89.6962	203.215	252.353	7869	102.269	234.715	284.94	7718	111.489	255.688	306.415	10378	98.0435	224.053	273.713	4218	60.8888	141.668	166.242	6704	90.114	210.549	244.743	5905	83.0143	207.674	210.862	7006	101.631
Enpp2	-0.240203	-1.18116	0.219661	0.238383	1.17967	0.223124	0.0938502	1.06721	0.631328	0.704669	1.62977	0.000312	0.796699	1.73712	4.6e-05	7221	67.0943	155.937	270.534	4657	46.9847	106.448	198.481	5555	48.0818	110.351	201.149	5363	51.5947	118.327	212.919	7103	44.6908	102.129	187.337	4242	40.7823	94.8873	167.188	5634	50.4366	117.844	205.681	6058	56.7196	141.894	216.326	6921	66.8644
Aco2	0.00791	1.0055	0.966114	-0.127102	-1.0921	0.49506	-0.202487	-1.15068	0.27714	-0.0897224	-1.06417	0.630177	-0.411397	-1.32997	0.0272628	7208	59.7634	138.898	270.047	5951	53.5762	121.382	253.631	7315	56.4993	129.67	264.879	6417	55.0886	126.34	254.764	10281	57.7222	131.909	271.154	6773	58.1051	135.192	266.94	7003	55.943	130.709	255.659	6733	56.2528	140.726	240.43	6435	55.4762
Xbp1	0.029629	1.02075	0.892245	-0.0206894	-1.01444	0.924633	-0.134718	-1.09788	0.537907	-0.225625	-1.16928	0.302309	-0.351403	-1.2758	0.1082	7204	71.5733	166.346	269.897	6261	67.5433	153.025	266.843	8308	76.8921	176.473	300.836	7233	74.4054	170.641	287.16	10640	71.5824	163.583	280.623	7288	74.9201	174.315	287.238	7932	75.9278	177.403	289.574	8368	83.775	209.577	298.814	7119	73.5418
Etnk1	0.211561	1.15794	0.342558	0.045879	1.03231	0.836891	-0.194987	-1.14471	0.381591	0.0146267	1.01019	0.947669	0.0770795	1.05488	0.729494	7200	16.4187	38.1593	269.748	6311	15.6267	35.4036	268.974	7571	16.083	36.9117	274.149	7899	18.6504	42.7726	313.601	11486	17.7363	40.5316	302.935	8243	19.4493	45.2523	324.877	9325	20.4878	47.8692	340.428	9440	21.6917	54.2655	337.094	8231	19.5163
Pja2	0.0395991	1.02783	0.842463	-0.0984182	-1.0706	0.621325	-0.318027	-1.24662	0.110519	-0.0716505	-1.05092	0.719248	-0.448497	-1.36462	0.0244346	7185	48.915	113.685	269.186	6020	44.5013	100.822	256.572	7202	45.6747	104.827	260.788	6816	48.0456	110.187	270.605	9797	45.1643	103.211	258.389	7092	49.957	116.234	279.513	7537	49.4373	115.509	275.154	7079	48.5626	121.488	252.785	6357	44.9992
Vcp	-0.119021	-1.086	0.51782	-0.00561	-1.0039	0.975666	-0.0368145	-1.02585	0.841439	-0.0697382	-1.04953	0.7047	-0.231188	-1.1738	0.209048	7165	47.6626	110.775	268.436	5633	40.6877	92.1817	240.078	7565	46.8791	107.591	273.932	6477	44.6113	102.311	257.146	8869	39.9507	91.2968	233.914	5827	40.107	93.316	229.656	6447	41.32	96.5429	235.361	7308	48.9864	122.548	260.962	6197	42.8629
Iqgap1	-0.0771709	-1.05495	0.737228	0.159427	1.11684	0.488153	0.343519	1.26885	0.135103	0.08562	1.06114	0.709485	0.511396	1.42543	0.0261286	7136	16.4883	38.3211	267.35	5601	14.0523	31.8368	238.714	7113	15.3102	35.1381	257.565	6204	14.8423	34.0393	246.308	8718	13.6403	31.1715	229.931	6286	15.0283	34.9659	247.747	6791	15.1181	35.3229	247.919	7964	18.5425	46.3872	284.388	7727	18.5639
Stat3	0.0450376	1.03171	0.826816	0.153749	1.11246	0.455011	0.31967	1.24805	0.120188	-0.142259	-1.10363	0.489119	0.376197	1.29792	0.0675327	7133	24.1607	56.1528	267.237	5083	18.6947	42.3545	216.637	5836	18.4145	42.2626	211.324	6093	21.3687	49.0067	241.901	8838	20.2712	46.3244	233.096	6148	21.5469	50.1326	242.308	6130	20.005	46.7411	223.788	8162	27.8579	69.6914	291.458	7909	27.8546
Rpl23	-0.0829321	-1.05917	0.725447	0.0531	1.03749	0.82208	0.521039	1.43499	0.0272898	0.114461	1.08257	0.627609	0.605668	1.52168	0.0102933	7127	129.935	301.987	267.013	5455	107.988	244.657	232.492	6764	114.877	263.65	244.927	5545	104.672	240.054	220.144	9052	111.751	255.378	238.74	6190	116.768	271.681	243.963	6193	108.783	254.169	226.088	6343	116.528	291.514	226.503	7740	146.723
Oaz1	-0.0960799	-1.06887	0.604368	-0.214936	-1.16065	0.246531	0.192233	1.14253	0.299944	-0.0861127	-1.06151	0.642312	-0.204895	-1.1526	0.26918	7119	89.8073	208.725	266.713	5853	80.1739	181.641	249.455	7029	82.6027	189.579	254.523	6143	80.2384	184.018	243.886	9893	84.51	193.126	260.921	5480	71.5297	166.426	215.98	6081	73.9109	172.691	221.999	5165	65.6566	164.251	184.438	6011	78.8456
Cnbp	-0.00282	-1.00195	0.987981	-0.0339732	-1.02383	0.85577	0.0676611	1.04802	0.717308	-0.00752	-1.00522	0.967907	0.0233547	1.01632	0.900556	7115	75.6252	175.763	266.563	5706	65.8544	149.199	243.189	6881	68.132	156.368	249.164	5981	65.8225	150.957	237.454	9637	69.3619	158.508	254.169	6746	74.1909	172.618	265.876	6747	69.0944	161.437	246.313	6936	74.2875	185.843	247.679	6882	76.0578
Rps21	-0.0432388	-1.03042	0.848359	-0.00598	-1.00415	0.978905	0.190801	1.1414	0.398692	0.0366348	1.02572	0.871244	0.178218	1.13149	0.430537	7103	282.976	657.676	266.113	6572	284.294	644.093	280.098	7820	290.217	666.069	283.166	6973	287.632	659.653	276.838	10348	279.159	637.946	272.921	6472	266.784	620.72	255.077	7698	295.479	690.378	281.031	6685	268.364	671.359	238.716	7885	326.624
Rps29	-0.170851	-1.12572	0.454115	-0.225742	-1.16938	0.322741	0.737243	1.66699	0.00124	0.166747	1.12252	0.464653	0.507397	1.42148	0.026138	7060	328.749	764.059	264.502	5180	261.91	593.38	220.771	6739	292.323	670.903	244.022	5241	252.687	579.511	208.075	8561	269.943	616.884	225.79	5429	261.573	608.596	213.97	5828	261.469	610.915	212.763	3910	183.465	458.968	139.623	5642	273.169
Kidins220	0.062786	1.04448	0.764609	-0.0114702	-1.00798	0.95637	-0.329227	-1.25634	0.116392	-0.0626981	-1.04442	0.764973	-0.340609	-1.26629	0.104362	7058	30.7699	71.5135	264.428	6372	30.1635	68.3381	271.574	7588	30.8162	70.7254	274.765	7450	33.6286	77.1237	295.776	10674	31.5108	72.0096	281.519	6839	30.8496	71.7771	269.542	7744	32.5275	75.9994	282.711	7815	34.3312	85.8852	279.067	7788	35.3027
Hnrnpul2	0.0356824	1.02504	0.863534	-0.0233652	-1.01633	0.910381	0.0638744	1.04527	0.758276	-0.0238654	-1.01668	0.908446	0.0523262	1.03694	0.800984	7053	39.748	92.38	264.24	6107	37.3707	84.6667	260.28	7203	37.8149	86.788	260.824	6917	40.3616	92.5651	274.615	10184	38.864	88.8136	268.596	6643	38.7364	90.127	261.817	7271	39.48	92.2438	265.443	7201	40.8931	102.301	257.142	7541	44.1884
Rpl31	-0.0904888	-1.06473	0.660812	-0.000411	-1.00028	0.998411	0.343564	1.26889	0.0955906	0.00351	1.00244	0.986399	0.256177	1.19431	0.213992	7045	136.786	317.911	263.941	5621	118.505	268.484	239.567	6568	118.796	272.646	237.83	5689	114.369	262.292	225.861	9256	121.695	278.102	244.121	5738	115.275	268.208	226.149	5848	109.398	255.606	213.493	6316	123.572	309.136	225.539	7192	145.194
Trim35	0.00151	1.00104	0.993783	-0.25526	-1.19355	0.186392	-0.224773	-1.16859	0.244763	-0.149572	-1.10924	0.439035	-0.628101	-1.54553	0.00115	7037	56.1387	130.474	263.641	6213	53.8193	121.932	264.798	7753	57.6173	132.236	280.74	6195	51.1711	117.356	245.95	10855	58.6397	134.006	286.293	7046	58.1608	135.321	277.7	6752	51.8977	121.257	246.496	6307	50.7006	126.836	225.218	5791	48.0359
Ube2d3	-0.0206734	-1.01443	0.914045	0.0120315	1.00837	0.949907	-0.0170426	-1.01188	0.929081	0.0372001	1.02612	0.845942	0.0115155	1.00801	0.952051	7022	34.0185	79.0636	263.079	6027	31.7042	71.8287	256.87	7016	31.663	72.6687	254.052	6394	32.0727	73.5553	253.851	10019	32.8674	75.1099	264.244	6202	31.0884	72.3327	244.436	6947	32.4259	75.7621	253.614	7221	35.2506	88.1854	257.856	7216	36.3486
Rap1b	-0.361053	-1.28436	0.0413281	-0.0356391	-1.02501	0.840453	0.147149	1.10738	0.405707	-0.0503271	-1.0355	0.776052	-0.29987	-1.23103	0.0900974	7010	111.764	259.754	262.629	5589	96.7561	219.21	238.203	7524	111.748	256.469	272.447	5295	87.4093	200.464	210.219	7435	80.2696	183.435	196.093	4976	82.0873	190.991	196.116	5247	80.5999	188.319	191.552	5809	93.3253	233.469	207.434	5276	87.4632
Arhgdia	0.025806	1.01805	0.910867	0.14032	1.10215	0.542649	0.404659	1.32378	0.0790273	-0.0479346	-1.03378	0.835145	0.522851	1.43679	0.0232775	7009	100.167	232.802	262.592	5325	82.6324	187.211	226.951	6031	80.291	184.273	218.385	6133	90.751	208.128	243.489	8741	84.5898	193.308	230.538	6261	92.5819	215.408	246.761	6423	88.4399	206.637	234.485	7808	112.441	281.29	278.817	7863	116.841
Rps17	-0.0888732	-1.06354	0.650146	-0.0837184	-1.05975	0.669215	0.327096	1.25449	0.0949676	0.0653902	1.04637	0.738412	0.219895	1.16465	0.261603	7008	177.508	412.553	262.554	5605	154.156	349.255	238.885	6955	164.108	376.639	251.844	5714	149.856	343.678	226.854	9193	157.677	360.33	242.459	6062	158.874	369.648	238.918	6174	150.672	352.039	225.395	5708	145.688	364.463	203.828	6693	176.272
Slc43a2	0.0974167	1.06986	0.628669	-0.184647	-1.13654	0.359325	-0.347234	-1.27212	0.0848394	0.00886	1.00616	0.964953	-0.425609	-1.34314	0.0346734	6998	22.4878	52.2648	262.18	6766	23.6084	53.4869	288.367	7950	23.7984	54.6191	287.873	7135	23.7397	54.4446	283.27	12566	27.3437	62.4869	331.42	7159	23.8034	55.3827	282.154	8038	24.8864	58.1463	293.444	7233	23.4211	58.5918	258.284	6645	22.2027
Ostc	-0.339412	-1.26524	0.0825938	-0.0895333	-1.06403	0.647142	-0.0500198	-1.03528	0.798159	-0.328803	-1.25597	0.092851	-0.807769	-1.7505	3.64e-05	6969	210.765	489.848	261.093	5370	176.346	399.527	228.869	7567	213.187	489.279	274.004	5430	170.035	389.956	215.579	7586	155.356	355.026	200.076	4775	149.422	347.657	188.194	5579	162.565	379.827	203.673	5741	174.957	437.685	205.006	4444	139.746
Atp6ap2	0.0373586	1.02623	0.849236	-0.0270261	-1.01891	0.890609	-0.381164	-1.30239	0.0524694	-0.0699146	-1.04965	0.722136	-0.440746	-1.35731	0.024967	6959	85.7769	199.358	260.719	5700	76.2887	172.839	242.934	7124	81.8004	187.738	257.963	6431	82.075	188.23	255.32	10204	85.169	194.631	269.123	6524	83.2052	193.592	257.127	7459	88.5819	206.969	272.306	6984	86.7447	217.007	249.393	6867	88.0093
Arhgef12	0.213842	1.15977	0.333691	0.056886	1.04022	0.797003	-0.264128	-1.20091	0.23236	-0.0804842	-1.05737	0.715947	-0.0738847	-1.05255	0.7384	6946	21.3817	49.6941	260.231	5724	19.1324	43.3461	243.957	6929	19.8695	45.6018	250.902	7434	23.694	54.3398	295.14	10884	22.6873	51.846	287.058	7449	23.7257	55.202	293.583	8480	25.1504	58.7631	309.58	9338	28.9652	72.4614	333.452	7497	23.9957
Cbx6	-0.0428582	-1.03015	0.827481	-0.283051	-1.21677	0.150146	-0.321487	-1.24962	0.102314	-0.1017	-1.07304	0.605387	-0.749096	-1.68074	0.000141	6936	35.5837	82.7016	259.857	6757	37.6407	85.2785	287.983	8031	38.3814	88.0879	290.806	6870	36.4929	83.6925	272.749	10772	37.4219	85.5181	284.104	6525	34.6367	80.5883	257.166	6672	32.9792	77.0548	243.575	5759	29.7718	74.4792	205.649	6151	32.8115
Rpl3	-0.0183954	-1.01283	0.936962	0.0302549	1.02119	0.896497	0.406716	1.32567	0.0802363	0.107754	1.07755	0.64292	0.52633	1.44026	0.0235945	6918	71.5745	166.349	259.182	5400	60.6643	137.44	230.148	6759	65.1431	149.508	244.746	5617	60.1716	137.997	223.003	9511	66.6333	152.273	250.846	6366	68.1487	158.56	250.9	6224	62.0424	144.96	227.22	6885	71.779	179.567	245.857	7473	80.3916
Map1b	-0.0974993	-1.06992	0.652322	-0.0300297	-1.02103	0.889637	-0.347445	-1.2723	0.108445	0.0995586	1.07145	0.645562	-0.375415	-1.29721	0.0828179	6915	18.8275	43.7579	259.07	6328	18.7081	42.3849	269.699	7506	19.0379	43.6932	271.796	6220	17.5348	40.2142	246.943	9512	17.5372	40.0767	250.872	6354	17.9004	41.6483	250.427	6804	17.8487	41.703	248.394	7593	20.832	52.1147	271.14	5968	16.8954
Cdc42	-0.0809097	-1.05768	0.709299	0.123609	1.08946	0.568948	0.274944	1.20995	0.205003	0.0826103	1.05893	0.703252	0.400253	1.31974	0.0650514	6895	75.0164	174.349	258.321	5440	64.2662	145.601	231.852	6726	68.169	156.453	243.551	5545	62.4644	143.255	220.144	9036	66.5711	152.131	238.318	5968	67.1837	156.315	235.213	6264	65.6621	153.417	228.68	7302	80.0533	200.267	260.748	7453	84.3123
Rps25	-0.0815221	-1.05813	0.708349	0.0313494	1.02197	0.885614	0.347431	1.27229	0.11075	0.00599	1.00416	0.978048	0.30325	1.23392	0.163939	6888	325.436	756.359	258.059	5703	292.575	662.855	243.062	7045	310.071	711.636	255.103	5799	283.684	650.599	230.228	9363	299.554	684.552	246.943	6024	294.49	685.183	237.42	6515	296.57	692.928	237.843	6721	319.979	800.483	240.001	7067	347.173
Tmem215	0.0830206	1.05923	0.714386	-0.139971	-1.10188	0.537207	-0.590964	-1.50625	0.00921	-0.241623	-1.18232	0.287249	-0.889538	-1.85258	8.9e-05	6882	46.8423	108.868	257.834	6634	49.0298	111.081	282.741	8346	52.9188	121.452	302.212	7237	51.0024	116.969	287.319	12688	58.4795	133.64	334.637	6868	48.3689	112.539	270.685	8505	55.7749	130.316	310.492	7091	48.6347	121.668	253.214	6896	48.8043
Clstn1	0.10508	1.07555	0.599345	0.0126354	1.0088	0.949621	-0.355029	-1.27901	0.0758934	-0.111248	-1.08016	0.578173	-0.348563	-1.27329	0.0814854	6880	47.6222	110.681	257.759	6081	45.7044	103.547	259.172	6995	45.1042	103.517	253.292	7127	51.0783	117.143	282.952	11418	53.5178	122.301	301.142	6196	44.3757	103.248	244.199	8268	55.1394	128.832	301.84	7750	54.0553	135.228	276.746	7194	51.7761
Rab27a	0.0243704	1.01704	0.903938	-0.138427	-1.1007	0.493017	-0.304107	-1.23465	0.132161	-0.20717	-1.15442	0.305203	-0.625334	-1.54257	0.00197	6834	63.8478	148.391	256.035	6226	63.1599	143.094	265.352	7345	63.925	146.712	265.966	6442	62.3161	142.915	255.756	11056	69.9449	159.841	291.594	6427	62.1287	144.553	253.304	7048	63.4421	148.231	257.302	6862	64.6007	161.61	245.036	6300	61.1997
Aff4	-0.055253	-1.03904	0.778484	-0.0695773	-1.04941	0.723178	-0.175551	-1.1294	0.371509	-0.00262	-1.00182	0.989348	-0.303004	-1.23371	0.122971	6827	16.3795	38.0683	255.773	6225	16.2171	36.7412	265.309	6948	15.5288	35.6398	251.59	6420	15.9483	36.5758	254.883	8775	14.2563	32.579	231.435	6531	16.213	37.7224	257.403	6746	15.594	36.435	246.277	7022	16.9765	42.4695	250.75	5920	14.7683
Il6st	0.0598835	1.04238	0.78645	0.230085	1.1729	0.297771	-0.00521	-1.00362	0.9812	0.141754	1.10325	0.521042	0.426516	1.34398	0.0535849	6821	19.8316	46.0914	255.548	5830	18.4052	41.6985	248.474	6352	17.2039	39.4843	230.009	6808	20.4945	47.002	270.287	9637	18.9731	43.3581	254.169	6106	18.3687	42.7381	240.652	7779	21.7908	50.9136	283.988	9234	27.0529	67.6776	329.738	7936	23.991
Calm2	-0.129867	-1.09419	0.459575	-0.215084	-1.16077	0.220777	-0.0490035	-1.03455	0.780291	-0.0278222	-1.01947	0.874151	-0.421776	-1.33958	0.0163335	6805	149.689	347.899	254.949	6146	146.797	332.582	261.942	7591	155.55	356.998	274.873	5784	131.735	302.12	229.633	9261	137.946	315.239	244.252	6335	144.186	335.474	249.678	5871	124.427	290.721	214.333	5587	123.839	309.804	199.507	5864	134.12
Atp6ap1	0.0288469	1.0202	0.875002	0.037559	1.02638	0.837686	-0.213166	-1.15923	0.24498	-0.0713181	-1.05068	0.697332	-0.218078	-1.16318	0.234411	6789	72.3986	168.264	254.349	5597	64.8099	146.833	238.544	7123	70.7612	162.402	257.927	6669	73.6366	168.878	264.769	10046	72.5446	165.782	264.956	5993	66.1274	153.857	236.199	7280	74.7991	174.766	265.771	7388	79.3901	198.608	263.819	7182	79.6357
Eif5	0.0272022	1.01903	0.878838	-0.0680363	-1.04829	0.702975	-0.087406	-1.06246	0.624228	0.0110231	1.00767	0.950734	-0.117217	-1.08464	0.511263	6772	53.8118	125.066	253.713	5247	45.2723	102.569	223.627	6939	51.3648	117.886	251.264	6152	50.6157	116.082	244.243	9532	51.2899	117.21	251.4	6268	51.535	119.905	247.037	6714	51.4023	120.1	245.108	6788	54.3522	135.971	242.394	6188	51.1268
Madd	0.179688	1.13264	0.376217	-0.115313	-1.08321	0.570073	-0.464678	-1.38001	0.0221433	0.00593	1.00412	0.976725	-0.394376	-1.31437	0.0522054	6769	24.0406	55.8737	253.6	6163	23.767	53.8463	262.667	7803	25.8161	59.2497	282.55	8197	30.1429	69.1294	325.432	11243	27.039	61.7905	296.526	7177	26.374	61.3638	282.863	7755	26.5365	62.0016	283.112	7289	26.0858	65.258	260.284	8167	30.1593
Rpl10a	-0.0644825	-1.04571	0.791355	0.107946	1.07769	0.657832	0.46946	1.38459	0.0539898	0.09518	1.0682	0.695944	0.608103	1.52425	0.0125672	6753	92.7699	215.61	253.001	5497	81.9969	185.771	234.282	6401	81.9155	188.002	231.783	5694	80.991	185.744	226.06	8802	81.8802	187.116	232.147	5821	82.741	192.512	229.42	5983	79.19	185.025	218.422	6773	93.7576	234.551	241.858	7856	112.215
Rpl26	-0.0914971	-1.06548	0.680433	0.113882	1.08214	0.608169	0.278739	1.21313	0.209373	0.104304	1.07498	0.638442	0.405429	1.32448	0.0678927	6730	150.398	349.545	252.139	5713	138.628	314.075	243.488	6464	134.566	308.839	234.064	5532	128.002	293.559	219.628	8756	132.501	302.796	230.933	5943	137.418	319.728	234.228	6303	135.711	317.084	230.104	7307	164.543	411.633	260.927	6996	162.56
Pcbp2	0.0652463	1.04626	0.715949	-0.00523	-1.00363	0.976726	-0.148227	-1.10821	0.408339	-0.0327559	-1.02296	0.855026	-0.120966	-1.08746	0.499941	6710	75.4982	175.468	251.39	5597	68.3803	154.922	238.544	6477	67.8885	155.809	234.535	6382	74.3498	170.513	253.374	9963	75.9087	173.47	262.767	6127	71.3305	165.963	241.48	7063	76.5675	178.897	257.849	7197	81.5983	204.132	256.999	6727	78.6998
Tapbp	0.115188	1.08312	0.680371	0.379754	1.30112	0.174287	0.639746	1.55806	0.0220431	-0.183441	-1.13559	0.511399	0.951248	1.93354	0.000666	6710	65.6944	152.683	251.39	3983	42.3426	95.931	169.755	4354	39.7102	91.1378	157.66	4395	44.5527	102.177	174.488	7803	51.7315	118.219	205.799	6258	63.3949	147.499	246.643	4964	46.8251	109.405	181.221	8621	85.0509	212.769	307.849	9139	93.0342
Ssr2	-0.431794	-1.34891	0.0236715	-0.0734337	-1.05222	0.700545	-0.0767839	-1.05466	0.687586	-0.279422	-1.21371	0.143474	-0.861433	-1.81684	6.43e-06	6707	116.112	269.86	251.277	5471	102.843	233	233.174	7641	123.227	282.815	276.684	5282	94.6792	217.137	209.703	6933	81.2748	185.732	182.853	4358	78.0634	181.628	171.759	5254	87.6351	204.757	191.808	5366	93.6081	234.177	191.615	4277	76.9883
Sdf4	0.00872	1.00606	0.961497	-0.0396294	-1.02785	0.826321	-0.0609209	-1.04313	0.735867	-0.0879347	-1.06285	0.626318	-0.179765	-1.1327	0.319647	6702	35.3672	82.1984	251.09	5634	32.2831	73.1402	240.121	7009	34.4557	79.0782	253.799	6130	33.4939	76.8148	243.37	9720	34.7337	79.3747	256.358	6336	34.5959	80.4935	249.717	6869	34.9246	81.6002	250.767	6913	36.7603	91.9621	246.857	6483	35.5722
Sf3b1	-0.0497952	-1.03512	0.820308	0.106918	1.07693	0.625704	0.0553358	1.0391	0.800653	0.111523	1.08037	0.610761	0.223982	1.16795	0.306792	6699	25.154	58.4615	250.978	6211	25.3233	57.3723	264.712	7536	26.3601	60.4983	272.882	6148	23.9024	54.8175	244.084	9230	23.4686	53.6313	243.435	6964	27.0564	62.9514	274.468	7167	25.9284	60.581	261.646	7916	29.9515	74.9289	282.674	7725	30.1602
Slc4a7	0.0596517	1.04221	0.780278	-0.29767	-1.22916	0.163958	-0.333224	-1.25983	0.119337	-0.0985616	-1.07071	0.645098	-0.669804	-1.59086	0.00174	6698	29.2518	67.9853	250.94	6218	29.4863	66.8038	265.011	8093	32.925	75.5651	293.051	6201	28.04	64.3068	246.188	11118	32.8792	75.1369	293.23	7706	34.8217	81.0187	303.712	6741	28.3643	66.2724	246.094	6214	27.346	68.4107	221.897	6099	27.6952
Gnb2	-0.0650158	-1.0461	0.707929	-0.128721	-1.09332	0.458303	0.0795194	1.05667	0.646795	-0.0591763	-1.04187	0.733051	-0.173394	-1.12771	0.317717	6688	63.4388	147.441	250.566	5646	58.1516	131.748	240.632	6868	60.6872	139.281	248.693	5712	56.0991	128.657	226.774	9293	59.6901	136.406	245.096	5964	58.5342	136.19	235.056	6000	54.8341	128.118	219.042	5999	57.3394	143.444	214.219	5981	58.9889
Dstn	-0.120406	-1.08704	0.465942	-0.0341624	-1.02396	0.836126	-0.245586	-1.18557	0.13708	-0.0548382	-1.03874	0.739955	-0.454992	-1.37078	0.00588	6679	112.783	262.124	250.228	5640	103.413	234.29	240.376	6960	109.484	251.273	252.025	5671	99.1519	227.394	225.147	8745	99.9953	228.513	230.643	5769	100.797	234.521	227.37	6321	102.839	240.281	230.761	6247	106.297	265.919	223.075	5971	104.838
Rad21	-0.0534951	-1.03778	0.77295	-0.0598959	-1.04239	0.746666	-0.255361	-1.19363	0.168503	-0.0832759	-1.05942	0.65345	-0.452028	-1.36796	0.0147998	6678	59.7936	138.969	250.191	6325	61.4937	139.319	269.571	7659	63.8835	146.617	277.336	6144	56.9598	130.631	243.925	10055	60.9646	139.319	265.194	6566	60.8306	141.533	258.782	7130	61.509	143.714	260.295	6942	62.6337	156.689	247.893	6398	59.5649
Ybx1	-0.150031	-1.10959	0.433649	-0.00907	-1.00631	0.962248	0.323387	1.25126	0.09136	-0.0590009	-1.04174	0.757977	0.105285	1.07571	0.582568	6656	84.8622	197.232	249.367	5753	79.6447	180.442	245.193	6743	80.0871	183.805	244.167	5522	72.8965	167.18	219.231	8780	75.8024	173.227	231.566	5452	71.9234	167.342	214.877	5412	66.4813	155.332	197.576	6244	80.2194	200.682	222.968	6744	89.4039
Ncor1	-0.0189621	-1.01323	0.930392	0.168833	1.12415	0.436632	-0.246284	-1.18615	0.256455	0.0608612	1.04309	0.779151	-0.0355521	-1.02495	0.869898	6651	16.7532	38.9367	249.179	6597	18.0434	40.8789	281.164	7416	17.4016	39.9378	268.537	6856	17.8809	41.008	272.193	10686	18.2269	41.6528	281.836	5942	15.4866	36.0323	234.189	8226	19.9636	46.6444	300.307	8942	22.6966	56.7793	319.311	7461	19.5409
38777	0.0315772	1.02213	0.871598	-0.100268	-1.07197	0.60778	-0.226765	-1.17021	0.245818	-0.0637296	-1.04516	0.744334	-0.359186	-1.2827	0.0660578	6648	34.4016	79.954	249.067	5772	32.4321	73.4778	246.002	7028	33.8787	77.7541	254.487	6159	32.9994	75.6806	244.521	9859	34.5468	78.9476	260.024	6637	35.5363	82.6814	261.58	7007	34.935	81.6244	255.805	6552	34.1646	85.4686	233.966	6294	33.8651
Vdr	0.112394	1.08102	0.606024	-0.140334	-1.10216	0.519573	-0.53786	-1.45182	0.0136146	-0.128861	-1.09343	0.554625	-0.69466	-1.6185	0.00144	6645	37.9524	88.2068	248.955	5729	35.5292	80.4945	244.17	7167	38.1321	87.5158	259.52	7689	45.4699	104.28	305.264	10655	41.2084	94.171	281.018	5768	34.0866	79.3084	227.331	7235	39.8129	93.0217	264.129	5889	33.8923	84.7875	210.291	7381	43.8327
Rbm39	-0.189038	-1.14	0.318007	0.17507	1.12902	0.355039	-0.157074	-1.11502	0.406581	0.0453527	1.03194	0.81061	-0.125689	-1.09103	0.506661	6637	30.834	71.6626	248.655	6731	33.9547	76.9274	286.875	7389	31.9781	73.3919	267.559	6315	30.3767	69.6657	250.714	8529	26.8314	61.3163	224.946	5808	27.9189	64.9582	228.907	7306	32.7024	76.408	266.721	7531	35.2555	88.1976	268.926	7262	35.0794
Gjd2	-0.0204771	-1.01429	0.928224	-0.142851	-1.10408	0.529752	-0.773064	-1.70889	0.000677	0.0121845	1.00848	0.957303	-0.924207	-1.89764	4.84e-05	6624	74.2458	172.558	248.168	6707	81.6284	184.937	285.852	7698	80.3781	184.473	278.748	6564	76.1779	174.706	260.6	10011	75.983	173.639	264.033	7020	81.4145	189.425	276.675	7831	84.5687	197.592	285.887	6156	69.5289	173.938	219.825	6157	71.7561
Fam120a	0.0265892	1.0186	0.882922	-0.074592	-1.05306	0.679488	-0.0566755	-1.04007	0.753573	-0.0336897	-1.02363	0.851955	-0.138368	-1.10066	0.44348	6623	41.8651	97.3004	248.13	5803	39.8301	90.2387	247.324	6975	41.0724	94.264	252.568	6216	40.6834	93.3031	246.784	9788	41.8966	95.7438	258.152	6517	42.6244	99.1732	256.851	6657	40.5431	94.7277	243.027	6824	43.4662	108.738	243.679	6628	43.563
Scarb2	0.13745	1.09996	0.451781	-0.0399824	-1.0281	0.826707	-0.0780485	-1.05559	0.669103	-0.104615	-1.07521	0.566757	-0.0851953	-1.06083	0.640972	6622	45.4851	105.714	248.093	4963	37.0157	83.8624	211.523	6437	41.1881	94.5296	233.087	6105	43.4185	99.5757	242.377	9703	45.1309	103.135	255.91	6693	47.5679	110.675	263.787	6890	45.5974	106.537	251.534	6829	47.2664	118.245	243.858	6880	49.1368
Gabarap	-0.0532174	-1.03758	0.766374	0.0761229	1.05418	0.670785	-0.135461	-1.09844	0.449348	-0.0439949	-1.03096	0.805923	-0.156551	-1.11462	0.382082	6616	115.778	269.085	247.868	5270	100.139	226.875	224.607	6588	107.397	246.485	238.554	5966	108.1	247.915	236.859	8647	102.467	234.162	228.059	5594	101.29	235.67	220.473	6607	111.398	260.278	241.202	7049	124.301	310.961	251.714	6424	116.89
Gdi2	-0.0430682	-1.0303	0.81884	0.134749	1.0979	0.473529	0.167832	1.12337	0.371803	0.0181104	1.01263	0.923201	0.277624	1.2122	0.139673	6612	79.5846	184.966	247.718	5067	66.223	150.034	215.955	6197	69.4842	159.471	224.396	5583	69.5782	159.57	221.653	8238	67.1438	153.44	217.272	5811	72.3703	168.382	229.026	5999	69.5691	162.546	219.006	7423	90.0308	225.227	265.069	6972	87.2553
Lamp2	0.0810942	1.05782	0.656396	0.0948941	1.06799	0.60253	-0.0941647	-1.06745	0.605264	0.0194547	1.01358	0.914955	0.101278	1.07272	0.578412	6612	22.3374	51.9151	247.718	5216	19.1337	43.349	222.306	6054	19.0524	43.7266	219.218	5884	20.5817	47.2019	233.603	9443	21.6021	49.366	249.053	6249	21.8435	50.8228	246.288	6899	22.4557	52.467	251.862	7522	25.6063	64.0586	268.604	7226	25.3825
Ahcyl1	0.0355749	1.02497	0.853922	-0.153383	-1.11217	0.427299	-0.287085	-1.22017	0.137443	-0.0734813	-1.05225	0.703865	-0.478375	-1.39317	0.0133298	6611	31.8885	74.1134	247.681	5781	30.2783	68.5982	246.386	7132	32.0469	73.55	258.253	5915	29.5414	67.75	234.834	10251	33.4827	76.516	270.363	6745	33.6637	78.3246	265.837	6768	31.4535	73.49	247.08	6490	31.5448	78.9146	231.752	6002	30.1024
Zfp516	0.0966553	1.06929	0.638331	-0.16472	-1.12095	0.423097	-0.212773	-1.15891	0.300875	-0.153299	-1.11211	0.456131	-0.434136	-1.3511	0.0348206	6610	27.2869	63.4186	247.643	5712	25.6037	58.0075	243.445	6769	26.0307	59.7423	245.108	6599	28.2059	64.6873	261.99	10614	29.6701	67.8034	279.937	6222	26.5764	61.8347	245.224	7287	28.983	67.7178	266.027	6698	27.8621	69.7018	239.18	5514	23.6678
Ap2m1	-0.128627	-1.09325	0.439328	-0.0152644	-1.01064	0.926883	-0.0449317	-1.03163	0.787038	-0.127325	-1.09227	0.443948	-0.316148	-1.245	0.0573587	6597	51.0265	118.593	247.156	5515	46.3187	104.939	235.049	7007	50.4881	115.874	253.727	5763	46.1537	105.849	228.799	8574	44.9076	102.625	226.133	5540	44.3376	103.159	218.345	6192	46.1446	107.815	226.052	6305	49.1416	122.936	225.146	6018	48.3993
Myh9	0.00693	1.00481	0.981237	0.400867	1.3203	0.17333	0.765133	1.69953	0.00933	0.15736	1.11524	0.592776	1.33029	2.51453	6.21e-06	6597	16.4668	38.2711	247.156	5098	13.8173	31.3043	217.276	6147	14.2933	32.8042	222.586	5743	14.8426	34.0399	228.005	8171	13.811	31.5614	215.504	6263	16.1755	37.6351	246.84	6015	14.4657	33.7986	219.59	9534	23.9802	59.9905	340.451	9832	25.5177
Rcan3	0.0691315	1.04908	0.740253	-0.141682	-1.10319	0.49685	-0.548718	-1.46278	0.00853	-0.00238	-1.00165	0.990884	-0.623653	-1.54077	0.0028	6589	41.6013	96.6872	246.857	6604	45.2747	102.574	281.462	8088	47.5704	109.177	292.87	6979	45.6236	104.633	277.076	11764	50.2956	114.937	310.267	6954	45.4292	105.699	274.074	8026	48.8233	114.074	293.006	7457	47.4424	118.685	266.283	6201	40.7087
Rpl12	-0.0834592	-1.05956	0.735639	0.170615	1.12554	0.490004	0.603656	1.51956	0.0145502	0.0926511	1.06633	0.707547	0.783463	1.72126	0.00152	6584	59.0503	137.241	246.669	5398	52.5686	119.099	230.062	6867	57.373	131.675	248.657	5477	50.8609	116.644	217.445	8920	54.1732	123.799	235.259	5884	54.6032	127.044	231.903	6093	52.6507	123.017	222.437	7325	66.1996	165.609	261.569	8018	74.7715
Rps15	-0.0621514	-1.04402	0.781538	0.00628	1.00436	0.97764	0.536758	1.45071	0.016571	0.0871427	1.06226	0.697138	0.568031	1.4825	0.011224	6579	336.987	783.204	246.482	5117	284.597	644.779	218.086	6285	299.893	688.275	227.583	5405	286.654	657.409	214.586	8547	296.452	677.463	225.421	5657	299.814	697.57	222.956	5650	278.832	651.481	206.265	5915	305.297	763.753	211.22	6950	370.148
Arl1	-0.105274	-1.0757	0.553673	-0.0664932	-1.04717	0.708363	-0.153483	-1.11225	0.387945	-0.0755454	-1.05376	0.670906	-0.400796	-1.32024	0.0241742	6571	89.5075	208.028	246.182	5131	75.8913	171.938	218.683	6816	86.49	198.501	246.81	5736	80.8996	185.535	227.727	8184	75.4886	172.509	215.847	5534	77.9974	181.475	218.108	6018	78.9808	184.536	219.699	6086	83.5363	208.98	217.326	5451	77.2044
Mprip	-0.000924	-1.00064	0.995904	-0.0232584	-1.01625	0.897148	-0.207279	-1.15451	0.249352	-0.00256	-1.00177	0.988668	-0.234017	-1.1761	0.193483	6556	15.8745	36.8945	245.62	6133	16.1248	36.5323	261.388	7390	16.6691	38.2569	267.595	6496	16.2861	37.3503	257.9	9516	15.6028	35.6561	250.978	6735	16.8737	39.2597	265.443	6943	16.1975	37.845	253.468	7435	18.1408	45.3824	265.497	6792	17.1
39508	0.031658	1.02219	0.868995	-0.0813138	-1.05798	0.671814	-0.393471	-1.31355	0.0404234	-0.150455	-1.10992	0.43345	-0.593582	-1.50899	0.002	6547	32.0493	74.487	245.283	5604	29.7876	67.4865	238.842	7006	31.9488	73.3247	253.69	6050	30.6648	70.3265	240.194	9718	32.2137	73.616	256.306	6538	33.1157	77.0495	257.678	6938	32.7229	76.4559	253.286	6767	33.3801	83.506	241.644	6098	31.0385
Abcd3	0.0734614	1.05224	0.726578	-0.0477219	-1.03363	0.820281	-0.512318	-1.42634	0.014764	-0.171319	-1.12609	0.415123	-0.657898	-1.57778	0.00175	6546	50.0087	116.227	245.246	6009	49.8463	112.931	256.103	7136	50.7846	116.554	258.398	6430	50.8615	116.645	255.28	11262	58.2602	133.139	297.027	6268	49.5463	115.278	247.037	7903	58.1704	135.913	288.515	7350	56.5812	141.547	262.462	6224	49.4398
Papola	0.0930617	1.06663	0.608705	0.0175237	1.01222	0.923188	-0.188774	-1.13979	0.298966	-0.0301488	-1.02112	0.868258	-0.108338	-1.07799	0.551237	6544	32.02	74.419	245.171	5721	30.3957	68.8641	243.829	7086	32.2989	74.1283	256.587	6728	34.0858	78.1721	267.111	10691	35.4229	80.9498	281.968	6239	31.5869	73.4924	245.894	7450	35.1217	82.0608	271.978	7833	38.6209	96.6167	279.71	7089	36.0663
Col3a1	-0.143427	-1.10453	0.714657	0.980186	1.97272	0.01245	0.279314	1.21362	0.476248	0.446735	1.36295	0.254514	1.56281	2.95428	6.75e-05	6539	21.4966	49.9611	244.983	4611	16.4595	37.2904	196.521	4115	12.6019	28.9223	149.006	4977	16.9409	38.852	197.594	4936	10.9881	25.1104	130.184	5249	17.8545	41.5417	206.876	7247	22.954	53.6312	264.567	10527	34.8721	87.2386	375.91	11589	39.6134
Rps12-ps3	-0.0770876	-1.05489	0.742494	0.167446	1.12307	0.475373	0.434829	1.35175	0.0636961	0.0800613	1.05706	0.7327	0.605248	1.52124	0.00986	6538	427.082	992.598	244.946	5131	363.94	824.539	218.683	6095	370.893	851.225	220.703	5265	356.101	816.68	209.028	8196	362.54	828.49	216.164	5672	383.368	891.972	223.547	5980	376.364	879.363	218.312	7042	463.53	1159.6	251.464	7241	491.816
Ufm1	-0.176274	-1.12996	0.341648	-0.165055	-1.12121	0.373392	-0.223098	-1.16724	0.229046	-0.254307	-1.19276	0.17055	-0.818734	-1.76386	1.02e-05	6481	35.1022	81.5825	242.81	5019	29.517	66.8733	213.909	7522	37.952	87.1024	272.375	5631	31.5782	72.4212	223.559	7682	28.1744	64.3852	202.607	5562	31.17	72.5225	219.212	5709	29.7916	69.6071	208.419	5636	30.7595	76.9501	201.257	4641	26.1362
Hnrnpf	-0.173892	-1.1281	0.41799	0.157571	1.11541	0.462974	0.503711	1.41786	0.0188958	0.0170018	1.01185	0.936815	0.504393	1.41853	0.0187457	6471	68.5318	159.277	242.436	5116	58.8319	133.289	218.044	6331	62.4599	143.35	229.248	5327	58.4134	133.965	211.489	7416	53.1836	121.537	195.592	5186	56.8285	132.222	204.393	5379	54.8862	128.24	196.371	6695	71.4474	178.738	239.073	6898	75.9595
Vapb	0.024675	1.01725	0.88951	-0.0772827	-1.05503	0.663458	-0.22363	-1.16767	0.208048	-0.168822	-1.12414	0.342058	-0.44506	-1.36137	0.0122569	6471	29.2829	68.0576	242.436	5264	25.8655	58.6005	224.351	6519	27.481	63.0707	236.056	6050	28.347	65.0108	240.194	9259	28.3723	64.8374	244.2	5850	27.3912	63.7305	230.563	6547	28.5447	66.6939	239.012	6253	28.5132	71.3307	223.289	6027	28.3584
Tspan13	-0.0766252	-1.05455	0.685514	-0.102193	-1.0734	0.589175	-0.320826	-1.24905	0.0900958	-0.130622	-1.09477	0.490308	-0.630266	-1.54785	0.000871	6470	84.3913	196.137	242.398	5819	82.4145	186.717	248.005	7389	89.7816	206.055	267.559	6035	81.5042	186.921	239.598	9748	86.0987	196.756	257.097	5632	76.0097	176.85	221.971	6666	83.7722	195.731	243.356	5889	77.4017	193.634	210.291	6043	81.9566
Abhd2	0.00507	1.00352	0.978545	-0.0450112	-1.03169	0.811091	-0.188387	-1.13949	0.317164	0.223153	1.16728	0.235972	-0.00518	-1.0036	0.978052	6460	19.7164	45.8237	242.024	5857	19.4103	43.9757	249.625	7194	20.4538	46.9429	260.498	6802	21.4952	49.2968	270.049	9224	19.0635	43.5646	243.277	6130	19.3584	45.0406	241.598	6602	19.4138	45.3598	241.02	7131	21.9311	54.8644	254.642	6602	20.9512
Hnrnpab	-0.0950655	-1.06811	0.608755	-0.0343891	-1.02412	0.853109	0.316641	1.24543	0.088092	-0.0647447	-1.0459	0.727175	0.122442	1.08858	0.509588	6445	74.7582	173.749	241.462	5088	64.0833	145.186	216.85	6468	69.8899	160.402	234.209	5563	66.8119	153.226	220.859	8304	65.2245	149.054	219.012	5291	63.5019	147.748	208.531	5444	60.8408	142.153	198.744	5790	67.6753	169.301	206.756	6370	76.8269
Sesn3	0.103492	1.07437	0.605194	0.0616064	1.04363	0.758236	-0.250053	-1.18925	0.21156	0.0713654	1.05071	0.721435	-0.013589	-1.00946	0.945883	6411	20.9733	48.7448	240.188	5995	21.2957	48.2472	255.507	6335	19.3061	44.3089	229.393	6069	20.5573	47.146	240.948	10080	22.33	51.0293	265.853	6905	23.3731	54.3817	272.143	8088	25.4931	59.5638	295.269	8057	26.56	66.4445	287.709	6435	21.889
Rps8	-0.0991194	-1.07112	0.666593	0.113332	1.08172	0.622259	0.574563	1.48923	0.0124603	0.0937245	1.06712	0.683418	0.6825	1.60492	0.003	6407	119.786	278.4	240.038	5021	101.931	230.933	213.995	5893	102.635	235.555	213.388	5021	97.1967	222.91	199.341	7950	100.648	230.006	209.676	5432	105.081	244.49	214.088	5617	101.181	236.406	205.06	6051	113.997	285.184	216.076	7076	137.556
Srsf5	0.197782	1.14693	0.326677	-0.336705	-1.26287	0.094975	-0.0354444	-1.02487	0.860499	0.0746829	1.05313	0.711119	-0.0996847	-1.07154	0.621106	6392	51.7219	120.209	239.476	5406	47.498	107.611	230.403	7424	55.9608	128.434	268.826	6082	50.9558	116.862	241.464	11172	61.2148	139.89	294.654	7894	66.0919	153.774	311.122	7514	58.5801	136.871	274.314	5236	42.6926	106.803	186.973	5866	49.3535
Cmtm4	0.109688	1.079	0.609361	-0.116425	-1.08405	0.587534	-0.46807	-1.38326	0.0292613	-0.0282786	-1.01979	0.89525	-0.503085	-1.41724	0.019145	6383	26.6326	61.8979	239.139	5964	27.0202	61.2166	254.185	6815	26.4888	60.7938	246.774	6697	28.932	66.3524	265.88	10451	29.528	67.4786	275.638	6521	28.1525	65.5016	257.008	7409	29.7844	69.5904	270.481	6788	28.5395	71.3964	242.394	6261	27.1626
Anapc5	0.0483557	1.03409	0.788576	-0.140426	-1.10223	0.436125	-0.181325	-1.13392	0.314707	-0.0473026	-1.03333	0.793123	-0.320697	-1.24893	0.0754086	6376	33.6689	78.2513	238.876	5990	34.3455	77.8127	255.293	7188	35.3588	81.1509	260.281	6255	34.1993	78.4324	248.332	10214	36.5228	83.4634	269.387	6652	36.3451	84.5633	262.172	6749	34.3369	80.2271	246.386	6457	34.3579	85.9522	230.574	6459	35.4637
Tmed8	-0.0511278	-1.03607	0.788824	-0.220943	-1.16549	0.247183	-0.328589	-1.25578	0.0853803	-0.125044	-1.09054	0.512854	-0.725703	-1.65371	0.000145	6373	28.6466	66.5787	238.764	6003	29.2994	66.3805	255.847	6887	28.8382	66.1856	249.381	5539	25.7792	59.1219	219.906	8950	27.242	62.2546	236.05	6651	30.9335	71.9723	262.132	6044	26.1755	61.1582	220.649	5764	26.1077	65.3129	205.827	5306	24.799
Adgrg1	0.0423858	1.02982	0.823929	-0.169541	-1.1247	0.373494	-0.411556	-1.33012	0.0308251	-0.0706226	-1.05017	0.711091	-0.609334	-1.52556	0.00139	6370	37.9187	88.1283	238.652	5535	35.7761	81.054	235.901	6824	37.8409	86.8474	247.1	5800	35.7479	81.984	230.268	10142	40.8813	93.4236	267.488	6225	38.3412	89.2077	245.342	6567	37.6636	87.9998	239.742	6223	37.3275	93.3811	222.218	5563	34.4319
Cnot6l	-0.125249	-1.0907	0.475488	-0.167527	-1.12313	0.33997	-0.221222	-1.16572	0.207779	-0.0212648	-1.01485	0.903633	-0.535262	-1.44921	0.0023	6367	19.9225	46.3026	238.539	6127	20.817	47.1627	261.132	7280	21.2201	48.7017	263.612	5204	16.8599	38.6663	206.606	9280	19.6627	44.934	244.754	6301	20.4	47.4642	248.338	5954	17.9497	41.939	217.363	5895	18.5869	46.4983	210.505	5462	17.7704
Serinc3	0.0284157	1.01989	0.909701	0.248669	1.18811	0.320838	0.363644	1.28667	0.146431	0.206754	1.15409	0.408842	0.847482	1.79936	0.000715	6350	53.3624	124.022	237.902	5129	46.8011	106.032	218.598	6043	47.3067	108.572	218.82	5470	47.5947	109.153	217.167	8485	48.2838	110.34	223.786	6288	54.6748	127.211	247.825	6489	52.5389	122.755	236.894	8046	68.133	170.446	287.316	8229	71.903
Dap	0.0211817	1.01479	0.907766	-0.0475983	-1.03354	0.794577	-0.228953	-1.17198	0.21048	-0.111081	-1.08004	0.543574	-0.36645	-1.28918	0.0450987	6343	106.33	247.127	237.64	5209	94.8153	214.813	222.007	6569	102.582	235.432	237.866	6248	108.446	248.709	248.054	9558	108.497	247.941	252.086	5268	91.3737	212.597	207.625	6781	109.521	255.892	247.554	6297	106.368	266.098	224.86	5945	103.622
Sec16a	0.0194563	1.01358	0.921368	-0.0607645	-1.04302	0.75785	-0.0344347	-1.02416	0.861297	-0.215736	-1.1613	0.273714	-0.291479	-1.22389	0.139268	6341	22.2681	51.7541	237.565	5080	19.3709	43.8866	216.509	6760	22.1146	50.7547	244.783	6557	23.8418	54.6786	260.322	8165	19.4164	44.3711	215.346	5907	21.4637	49.9391	232.809	6114	20.6867	48.3338	223.204	7431	26.2959	65.7836	265.355	5333	19.4731
Cds2	0.150316	1.10981	0.426713	-0.0642273	-1.04552	0.734094	-0.235725	-1.1775	0.212571	0.0642856	1.04557	0.733901	-0.08535	-1.06095	0.651804	6333	22.396	52.0514	237.265	5466	20.989	47.5524	232.961	6118	20.1548	46.2566	221.535	6095	22.3174	51.1825	241.98	9768	23.3913	53.4546	257.624	6802	24.8891	57.909	268.083	7131	24.2969	56.7691	260.332	6829	24.3351	60.8784	243.858	6438	23.6728
Dcaf7	0.156059	1.11424	0.422767	-0.23402	-1.17611	0.229312	-0.119218	-1.08615	0.54034	-0.0776908	-1.05533	0.689893	-0.27487	-1.20989	0.158092	6333	33.3219	77.4448	237.265	5485	31.3371	70.997	233.77	6479	31.7568	72.884	234.607	5861	31.9301	73.2284	232.69	9852	35.102	80.2165	259.84	7453	40.5756	94.4062	293.741	6539	33.1492	77.452	238.72	5773	30.6082	76.5715	206.149	6258	34.2368
Ap3d1	0.0753331	1.0536	0.677896	-0.0183784	-1.01282	0.919276	-0.204795	-1.15252	0.258797	-0.141664	-1.10318	0.434828	-0.289504	-1.22222	0.11056	6327	43.1648	100.321	237.041	5164	38.2543	86.6685	220.089	6372	40.4964	92.942	230.733	6529	46.1198	105.771	259.211	9222	42.6034	97.359	243.224	5641	39.82	92.6482	222.326	7103	46.689	109.087	259.31	6936	47.6822	119.285	247.679	5837	41.4057
Hp1bp3	-0.0413355	-1.02907	0.812199	-0.0236008	-1.01649	0.892089	-0.135364	-1.09837	0.436513	0.0233897	1.01634	0.893043	-0.176911	-1.13046	0.30923	6280	24.0309	55.8513	235.28	5652	23.4842	53.2054	240.888	6394	22.7925	52.3104	231.53	5580	22.1082	50.7029	221.534	8745	22.6599	51.7833	230.643	5973	23.6492	55.0241	235.41	6653	24.5284	57.3099	242.881	5927	22.854	57.1731	211.648	6211	24.7122
Ppm1b	-0.189298	-1.14021	0.319799	0.0423883	1.02982	0.823719	-0.379573	-1.30096	0.0461152	-0.0196538	-1.01372	0.917779	-0.546137	-1.46017	0.00411	6280	40.767	94.7483	235.28	5192	36.597	82.9138	221.283	6119	37.0031	84.9247	221.572	5511	37.0415	84.9508	218.794	8553	37.5972	85.9186	225.579	3812	25.6044	59.5732	150.24	6382	39.916	93.2625	232.988	5335	34.8979	87.303	190.508	5288	35.6927
Taok2	-0.050021	-1.03528	0.779764	-0.0800158	-1.05703	0.654665	-0.339584	-1.26539	0.0577377	-0.0175441	-1.01223	0.92192	-0.487165	-1.40169	0.00648	6278	21.9086	50.9185	235.205	6024	22.8265	51.7154	256.743	6836	22.223	51.0033	247.535	5970	21.5713	49.4714	237.017	9968	23.5553	53.8294	262.899	5434	19.6212	45.6521	214.167	6655	22.3759	52.2807	242.954	5987	21.0531	52.668	213.791	6127	22.232
Ewsr1	-0.103479	-1.07436	0.524019	-0.166549	-1.12237	0.305243	-0.00106	-1.00073	0.9948	0.0181173	1.01264	0.911175	-0.252969	-1.19166	0.119333	6276	34.2854	79.6841	235.13	5624	33.3605	75.5813	239.695	6778	34.4934	79.1648	245.434	5118	28.9491	66.3917	203.192	8986	33.2415	75.9647	237	5832	32.9653	76.6995	229.853	5773	30.3857	70.9952	210.755	5011	27.5846	69.0075	178.939	5810	33.002
Sptan1	0.00373	1.00259	0.984799	0.0703179	1.04995	0.719396	-0.0664705	-1.04715	0.734117	0.0996899	1.07154	0.610419	0.107267	1.07719	0.583654	6270	16.8637	39.1935	234.905	6267	18.3023	41.4655	267.099	7306	18.3051	42.0115	264.553	6618	18.4298	42.2667	262.744	9537	17.3694	39.6931	251.532	6452	17.9553	41.7761	254.289	7100	18.3986	42.9876	259.2	8307	22.5135	56.3215	296.636	7023	19.6402
Hnrnpl	-0.110447	-1.07956	0.508466	-0.0563354	-1.03982	0.735935	0.0714077	1.05074	0.668965	0.0442354	1.03114	0.791034	-0.0511392	-1.03608	0.759424	6209	33.6573	78.2242	232.62	5527	32.5318	73.7038	235.56	6096	30.783	70.6491	220.739	5187	29.1127	66.7669	205.931	8430	30.9437	70.7138	222.335	5309	29.7771	69.2818	209.241	5563	29.0541	67.884	203.089	5561	30.3757	75.9899	198.579	5929	33.4177
Chchd2	-0.0916003	-1.06555	0.579122	0.0578854	1.04094	0.725924	-0.172966	-1.12737	0.294847	-0.0583346	-1.04126	0.723897	-0.265016	-1.20165	0.108577	6208	88.2898	205.198	232.582	5201	80.3169	181.965	221.666	5631	74.6023	171.218	203.901	5281	77.7649	178.346	209.663	8111	78.1125	178.506	213.922	4919	72.385	168.416	193.87	6044	82.8179	193.501	220.649	6107	87.5189	218.944	218.076	5713	84.4813
Nucb2	-0.340357	-1.26607	0.118307	-0.233232	-1.17547	0.284689	-0.111326	-1.08022	0.609656	-0.285117	-1.21851	0.191135	-0.970032	-1.95888	8.63e-06	6206	85.9138	199.676	232.507	4990	75.009	169.939	212.673	8021	103.44	237.402	290.444	5090	72.9588	167.323	202.08	7687	72.0602	164.675	202.739	4471	64.0426	149.006	176.213	4849	64.6761	151.114	177.023	4776	66.624	166.671	170.547	4106	59.1028
Hipk3	0.052344	1.03695	0.7857	-0.0202305	-1.01412	0.916296	-0.344219	-1.26946	0.0737891	-0.0944683	-1.06767	0.623751	-0.406574	-1.32553	0.0347532	6192	25.0173	58.1437	231.983	5846	25.6466	58.1047	249.156	7441	28.0059	64.2754	269.442	6593	27.5805	63.2528	261.751	9325	25.5121	58.3012	245.94	6870	28.7197	66.8213	270.763	7070	27.5214	64.3028	258.105	7360	29.9642	74.9606	262.819	6899	28.9823
Caprin1	-0.0783011	-1.05577	0.666537	0.142766	1.10402	0.431976	-0.00857	-1.00596	0.962356	-0.0380933	-1.02676	0.833856	0.0177989	1.01241	0.921954	6181	19.5184	45.3634	231.571	5943	20.3776	46.1672	253.29	6665	19.6062	44.9976	241.343	6170	20.1734	46.2655	244.958	8488	18.15	41.4772	223.865	5558	18.16	42.2525	219.054	6324	19.2406	44.955	230.871	7611	24.2182	60.586	271.782	7180	23.5748
Gprasp1	0.215548	1.16114	0.298495	0.124882	1.09042	0.546791	-0.530274	-1.4442	0.0105235	-0.0579026	-1.04095	0.780066	-0.247747	-1.18735	0.232232	6161	24.4874	56.912	230.822	5237	22.6014	51.2054	223.201	6162	22.815	52.362	223.129	7033	28.9428	66.3772	279.22	9170	24.6801	56.4	241.852	6731	27.6811	64.4049	265.285	8735	33.4499	78.1546	318.889	8397	33.6303	84.1318	299.85	6677	27.5937
Creb3l2	0.0342445	1.02402	0.867004	-0.0846291	-1.06042	0.67896	-0.360065	-1.28348	0.0783292	-0.157095	-1.11504	0.4426	-0.567544	-1.482	0.00553	6158	27.2849	63.414	230.709	5732	27.5772	62.4787	244.297	7238	29.8751	68.5655	262.091	6705	30.7603	70.5455	266.198	9152	27.4591	62.7506	241.378	6274	28.7634	66.9231	247.274	7105	30.3311	70.8676	259.383	7161	31.9722	79.9838	255.713	5504	25.3571
Trip12	-0.00499	-1.00347	0.977799	0.0431422	1.03036	0.809898	0.0459611	1.03237	0.797687	0.0512312	1.03615	0.775024	0.135343	1.09835	0.450407	6158	13.4268	31.2057	230.709	5579	13.2084	29.9248	237.777	6361	12.9201	29.6525	230.335	5710	12.8907	29.5634	226.695	8810	13.0075	29.7253	232.358	6020	13.5813	31.5993	237.263	6287	13.2074	30.8586	229.52	6943	15.2544	38.1614	247.929	6715	15.2235
Rps24	-0.0671134	-1.04762	0.783746	0.177521	1.13094	0.467823	0.521344	1.43529	0.0329124	0.124213	1.08991	0.611152	0.755964	1.68876	0.00198	6137	235.76	547.939	229.922	4778	199.307	451.547	203.638	5760	206.132	473.087	208.572	4961	197.33	452.554	196.959	7903	205.586	469.813	208.436	5266	209.319	487.017	207.546	5436	201.203	470.104	198.452	6735	260.716	652.224	240.501	7114	284.162
Fam20b	0.0643695	1.04563	0.721741	-0.0764514	-1.05442	0.672275	-0.365271	-1.28812	0.0433365	-0.0927115	-1.06637	0.608219	-0.470064	-1.38517	0.00934	6128	22.5482	52.4052	229.585	5222	20.8637	47.2687	222.561	6095	20.8918	47.9481	220.703	5621	21.4149	49.1128	223.162	9197	22.9154	52.3671	242.565	6033	22.9689	53.4412	237.775	6520	23.1144	54.006	238.026	6457	23.9409	59.8921	230.574	5558	21.2642
Arf4	-0.129028	-1.09356	0.458111	0.0241483	1.01688	0.889559	-0.0210755	-1.01472	0.903518	-0.178523	-1.13172	0.304548	-0.304479	-1.23497	0.0799924	6127	70.2864	163.355	229.548	4857	60.4997	137.067	207.005	6220	66.4694	152.552	225.229	5785	68.7125	157.585	229.673	7158	55.6036	127.067	188.787	4742	56.2857	130.959	186.894	5780	63.884	149.263	211.011	6283	72.6283	181.692	224.361	5038	60.0924
Serf2	-0.0598181	-1.04233	0.726332	-0.0435781	-1.03067	0.798733	0.152953	1.11184	0.370643	0.0115608	1.00805	0.946027	0.0611174	1.04327	0.720551	6119	36.1975	84.1281	229.248	4706	30.2282	68.4846	200.569	6217	34.26	78.6291	225.12	5725	35.0657	80.4195	227.291	8001	32.0502	73.2423	211.021	4824	29.527	68.6997	190.126	5379	30.6578	71.631	196.371	5574	33.2262	83.121	199.043	5997	36.8868
Psmd2	-0.0805938	-1.05745	0.623896	-0.0647195	-1.04588	0.693779	0.0396666	1.02788	0.809272	-0.120329	-1.08698	0.464005	-0.225975	-1.16957	0.169195	6102	48.764	113.334	228.611	4937	42.8402	97.0583	210.415	6053	45.0615	103.419	219.182	5424	44.8803	102.928	215.34	7835	42.3988	96.8913	206.643	5092	42.1045	97.9635	200.688	5519	42.4941	99.2861	201.482	5674	45.6911	114.304	202.614	5350	44.4548
Slc7a8	-0.00924	-1.00643	0.961225	-0.100808	-1.07237	0.595837	-0.52071	-1.43466	0.00618	-0.044404	-1.03126	0.815471	-0.675162	-1.59678	0.000385	6102	48.8244	113.475	228.611	5522	47.9759	108.694	235.347	6164	45.9447	105.446	223.201	5706	47.2722	108.414	226.536	8845	47.9237	109.517	233.281	5656	46.826	108.949	222.917	6458	49.7856	116.323	235.763	6138	49.4888	123.805	219.183	5085	42.3052
Srp72	-0.112704	-1.08125	0.514349	-0.0480951	-1.0339	0.780824	-0.11936	-1.08625	0.489863	-0.168402	-1.12381	0.330032	-0.44856	-1.36468	0.00948	6097	34.4145	79.9841	228.424	4799	29.4129	66.6375	204.533	6240	32.8109	75.3033	225.953	5291	30.9223	70.917	210.06	7617	29.1136	66.5316	200.893	5037	29.4178	68.4457	198.52	5560	30.2371	70.6481	202.979	5905	33.5862	84.0215	210.862	4914	28.8402
Tmed7	-0.0197606	-1.01379	0.907289	-0.00607	-1.00422	0.971465	-0.229777	-1.17265	0.175673	-0.0973804	-1.06983	0.566122	-0.352987	-1.2772	0.0375534	6089	22.2298	51.6652	228.124	5084	20.1538	45.6603	216.68	6325	21.5109	49.3691	229.031	5497	20.779	47.6544	218.239	8431	20.8428	47.6308	222.362	5686	21.4788	49.9742	224.099	6433	22.6279	52.8694	234.85	6308	23.2058	58.0533	225.253	5647	21.4361
Amy2a5	0.185621	1.13731	0.804088	-0.767842	-1.70272	0.304835	1.2092	2.31209	0.106107	0.590888	1.50617	0.429719	1.21786	2.32602	0.103621	6087	49.4399	114.905	228.049	51926	457.953	1037.53	2213.08	8141	61.5971	141.37	294.789	41999	353.202	810.03	1667.42	15830	87.0649	198.964	417.505	26049	218.917	509.348	1026.65	26408	206.657	482.849	964.078	15573	127.457	318.854	556.098	8596	72.5954
BC005537	0.0167017	1.01164	0.926643	-0.00398	-1.00277	0.982474	-0.0076	-1.00528	0.966581	-0.0687877	-1.04883	0.704432	-0.0636683	-1.04512	0.725594	6083	53.5596	124.48	227.899	5258	50.2691	113.889	224.096	6506	53.3631	122.472	235.585	6064	55.2825	126.784	240.749	8464	50.4641	115.322	223.232	5888	53.6414	124.806	232.06	6496	55.1069	128.756	237.15	6408	56.8535	142.229	228.824	6374	58.3538
Ckb	-0.228067	-1.17126	0.30946	-0.148946	-1.10876	0.506956	-0.199991	-1.14869	0.373019	-0.49587	-1.41017	0.0272976	-1.07287	-2.10362	1.78e-06	6083	132.812	308.673	227.899	4360	103.363	234.179	185.823	5796	117.884	270.552	209.876	4970	112.353	257.669	197.316	7070	104.526	238.868	186.466	3771	85.19	198.209	148.624	4606	96.891	226.383	168.151	4497	98.9366	247.507	160.584	4238	96.2094
Arhgef17	0.101493	1.07288	0.633866	-0.0593054	-1.04196	0.780747	-0.473639	-1.38861	0.026262	-0.0921596	-1.06596	0.665554	-0.523611	-1.43755	0.0140421	6074	18.1571	42.1995	227.562	5378	17.4563	39.5489	229.21	7564	21.0635	48.3422	273.896	6715	20.7838	47.6655	266.595	10074	20.392	46.6006	265.695	6385	19.749	45.9495	251.648	7517	21.6499	50.5843	274.423	6848	20.6276	51.6036	244.536	6531	20.2996
Actr3	-0.0209155	-1.0146	0.934188	0.335658	1.26195	0.184987	0.55191	1.46603	0.0292141	0.0885378	1.06329	0.726398	0.955191	1.93884	0.000161	6062	42.241	98.174	227.112	4939	37.3697	84.6643	210.5	5502	35.7147	81.9678	199.23	5060	36.5071	83.7252	200.889	8222	38.7957	88.6574	216.85	5326	38.4001	89.3446	209.911	6116	41.0607	95.9372	223.277	7815	54.8735	137.275	279.067	8107	58.7376
Dnajc10	-0.0559021	-1.03951	0.747002	-0.0916959	-1.06562	0.596722	-0.16913	-1.12438	0.32916	-0.135687	-1.09862	0.433813	-0.452415	-1.36833	0.00906	6061	39.0859	90.8411	227.075	4926	34.4931	78.1472	209.946	6484	38.9518	89.397	234.789	5294	35.3483	81.0676	210.179	8203	35.8209	81.8592	216.348	5577	37.2126	86.5816	219.803	6007	37.3228	87.2036	219.298	5551	36.0714	90.2387	198.221	5289	35.464
Unc80	0.124046	1.08979	0.606491	-0.0685018	-1.04863	0.776045	-0.447895	-1.36405	0.0629405	-0.147713	-1.10781	0.539809	-0.540064	-1.45404	0.0249781	6060	13.3211	30.9601	227.038	5523	13.1827	29.8665	235.39	7007	14.3485	32.9309	253.727	6159	14.018	32.1488	244.521	10345	15.3987	35.1898	272.842	6675	15.1821	35.3238	263.078	7360	15.5878	36.4205	268.692	7474	16.5552	41.4158	266.89	5839	13.3458
Rgs5	-0.311446	-1.24095	0.0741538	0.154907	1.11335	0.374489	-0.0630055	-1.04464	0.717847	0.0863562	1.06169	0.620341	-0.133188	-1.09671	0.444908	6045	42.9102	99.7292	226.476	5438	41.9145	94.9611	231.767	6884	45.5211	104.474	249.273	4662	34.2645	78.5821	185.088	6958	33.4453	76.4306	183.512	5116	37.5757	87.4265	201.634	5519	37.7455	88.1912	201.482	6292	45.0057	112.59	224.682	5837	43.0816
Sec24d	-0.00955	-1.00664	0.959232	-0.221458	-1.16591	0.235861	-0.0730975	-1.05197	0.695645	-0.247364	-1.18704	0.185654	-0.551468	-1.46558	0.00317	6039	44.3303	103.03	226.251	4755	37.9007	85.8675	202.658	6258	42.7936	98.2144	226.605	5940	45.1472	103.54	235.826	7745	38.4986	87.9784	204.269	5359	40.7036	94.704	211.211	5274	37.3007	87.1518	192.538	5628	41.6299	104.144	200.971	4618	35.2474
Rps10	-0.125207	-1.09066	0.520922	0.0475948	1.03354	0.807214	0.503184	1.41734	0.00984	0.000311	1.00022	0.998728	0.425883	1.34339	0.0289032	6030	100.457	233.476	225.914	4788	86.6123	196.228	204.064	5627	87.327	200.422	203.756	4668	80.5199	184.664	185.326	7882	88.9175	203.198	207.882	4763	82.1027	191.026	187.721	5078	81.5074	190.44	185.383	5499	92.313	230.937	196.365	6122	106.046
Pcbp1	-0.150953	-1.1103	0.350192	-0.0221425	-1.01547	0.891014	0.086592	1.06186	0.591944	-0.081642	-1.05822	0.613202	-0.168145	-1.12361	0.297975	6022	106.19	246.8	225.614	5093	97.5163	220.932	217.063	6317	103.767	238.154	228.741	5656	103.267	236.831	224.551	7462	89.1015	203.618	196.805	4659	85.0057	197.781	183.623	5364	91.1322	212.928	195.824	5674	100.82	252.218	202.614	5516	101.136
Ptbp1	-0.0247853	-1.01733	0.890552	0.0392717	1.02759	0.827378	0.0510804	1.03604	0.776632	-0.0372777	-1.02618	0.835942	0.0282891	1.0198	0.875175	6004	40.8748	94.9987	224.94	5334	39.4302	89.3328	227.335	6487	41.1402	94.4198	234.897	5479	38.6211	88.5735	217.524	9004	41.5086	94.857	237.474	5579	39.2993	91.4366	219.882	6245	40.9627	95.708	227.987	6612	45.359	113.473	236.109	6437	45.5655
Hid1	-0.11388	-1.08213	0.582443	-0.123774	-1.08958	0.550168	-0.142025	-1.10345	0.493005	-0.318745	-1.24724	0.124056	-0.698424	-1.62273	0.000751	6000	42.1365	97.9312	224.79	4688	35.7484	80.9913	199.802	6246	40.8618	93.7808	226.17	5681	41.3087	94.7371	225.544	7124	33.8781	77.4196	187.891	4770	34.6608	80.6445	187.997	5689	38.4932	89.9383	207.689	5446	38.539	96.4119	194.472	4191	30.6029
Eif3c	-0.0665155	-1.04718	0.67471	0.0671477	1.04764	0.671742	0.0459889	1.03239	0.77155	-0.0406055	-1.02855	0.797623	0.00602	1.00418	0.969713	5984	54.9989	127.825	224.19	4780	47.7037	108.077	203.723	5710	48.8885	112.203	206.762	5222	49.6945	113.969	207.321	7653	47.6301	108.846	201.843	5000	47.5494	110.632	197.062	5721	50.6612	118.368	208.857	6339	58.7082	146.868	226.36	5592	53.4401
Fus	0.0401535	1.02822	0.825543	-0.212588	-1.15876	0.243255	0.27719	1.21183	0.128043	0.0792481	1.05647	0.6633	0.184004	1.13603	0.312316	5984	21.401	49.7389	224.19	4494	17.4517	39.5383	191.534	5875	19.573	44.9215	212.736	4856	17.9817	41.239	192.79	8528	20.6527	47.1964	224.92	5797	21.4515	49.9108	228.474	5502	18.9585	44.2959	200.862	4114	14.8259	37.0896	146.907	5874	21.8431
Txndc5	-0.143951	-1.10493	0.399651	0.155129	1.11352	0.363985	-0.114297	-1.08245	0.50347	-0.17103	-1.12586	0.316855	-0.27415	-1.20928	0.108712	5963	44.7705	104.053	223.403	5002	40.7786	92.3875	213.185	6001	41.9719	96.3285	217.299	5203	40.4473	92.7616	206.566	7208	36.6462	83.7453	190.106	4955	38.4932	89.5611	195.289	6025	43.5838	101.832	219.955	6413	48.5181	121.376	229.003	5877	45.8797
Nbr1	0.0627465	1.04445	0.729727	-0.0692781	-1.04919	0.702834	-0.215637	-1.16122	0.235113	-0.147794	-1.10787	0.415905	-0.369962	-1.29232	0.0417199	5951	27.9488	64.9569	222.954	5434	27.7111	62.7821	231.597	6636	29.0327	66.6322	240.292	6079	29.5607	67.7943	241.345	9204	29.271	66.8912	242.749	6131	29.7932	69.3192	241.638	6848	30.9869	72.3999	250	6641	31.4284	78.6235	237.144	5724	27.9519
Rpl18	-0.183115	-1.13533	0.337577	-0.0727583	-1.05173	0.703232	0.565801	1.48021	0.00303	0.00804	1.00559	0.966378	0.317967	1.24657	0.0956728	5950	47.4905	110.374	222.916	4907	42.5272	96.3493	209.136	5964	44.344	101.773	215.959	4804	39.701	91.05	190.726	7095	38.3468	87.6316	187.126	4896	40.4337	94.0762	192.963	4663	35.8588	83.783	170.232	4975	40.0127	100.099	177.653	5451	45.238
Tnks2	0.0630239	1.04465	0.722267	-0.016955	-1.01182	0.923808	-0.194311	-1.14418	0.273086	-0.011208	-1.0078	0.949597	-0.15945	-1.11686	0.368581	5938	18.4141	42.7969	222.467	5502	18.5264	41.9733	234.495	6192	17.8875	41.053	224.215	5929	19.0371	43.6595	235.39	9122	19.1552	43.7742	240.586	5975	19.1717	44.6063	235.489	6509	19.4475	45.4386	237.624	6720	20.9988	52.532	239.965	6313	20.3556
Mdh1	-0.193116	-1.14323	0.256804	0.0624754	1.04426	0.713736	-0.103834	-1.07463	0.541995	-0.106097	-1.07631	0.533262	-0.340572	-1.26626	0.0455261	5928	74.5205	173.196	222.092	4871	66.4886	150.636	207.602	6323	74.0455	169.94	228.959	5018	65.3141	149.791	199.222	7145	60.8215	138.992	188.444	4785	62.239	144.81	188.588	5705	69.0978	161.445	208.273	5711	72.3427	180.978	203.935	5302	69.3019
Prepl	0.0576881	1.0408	0.748889	-0.133914	-1.09727	0.45742	-0.361865	-1.28509	0.0447323	0.0695325	1.04938	0.699788	-0.368558	-1.29106	0.0409237	5919	49.8704	115.906	221.755	4811	44.0141	99.7178	205.045	6473	50.8052	116.602	234.39	6403	55.8582	128.105	254.208	8525	48.6381	111.15	224.841	5308	46.2741	107.665	209.201	6067	49.2504	115.072	221.488	5702	48.4102	121.106	203.614	5655	49.541
Ccni	0.0439103	1.0309	0.785219	-0.0301668	-1.02113	0.851454	-0.120527	-1.08713	0.454343	0.0201071	1.01403	0.900659	-0.0866768	-1.06192	0.590618	5860	57.2509	133.059	219.545	4793	50.8456	115.195	204.277	5776	52.5678	120.647	209.152	5342	54.0378	123.93	212.085	8329	55.1017	125.921	219.672	5602	56.6292	131.758	220.788	5851	55.0751	128.681	213.603	5994	59.0088	147.621	214.041	5917	60.1069
Smarcc2	0.0828837	1.05913	0.625114	-0.1157	-1.0835	0.495145	-0.183266	-1.13545	0.280006	0.0124008	1.00863	0.941728	-0.203682	-1.15163	0.229952	5860	37.6168	87.4267	219.545	5139	35.8199	81.1532	219.024	6289	37.6075	86.3118	227.727	5971	39.6863	91.0162	237.057	9204	40.0081	91.4282	242.749	5729	38.0519	88.5344	225.794	6139	37.9685	88.7121	224.117	5996	38.7848	97.0267	214.112	5963	39.8004
Arfgef1	0.0346447	1.0243	0.839274	-0.0149245	-1.0104	0.930362	-0.17948	-1.13248	0.293316	-0.0473055	-1.03333	0.781817	-0.207065	-1.15434	0.225496	5858	17.6718	41.0717	219.47	5184	16.9808	38.4715	220.942	6203	17.4318	40.0071	224.613	5701	17.807	40.8385	226.338	8485	17.3329	39.6098	223.786	5864	18.3037	42.5867	231.115	6209	18.0465	42.1652	226.672	6612	20.0992	50.2817	236.109	5915	18.5534
Fbxl16	0.145382	1.10602	0.461827	-0.166969	-1.1227	0.398013	-0.507503	-1.42159	0.0102419	-0.130511	-1.09468	0.50931	-0.659601	-1.57965	0.00085	5848	54.2589	126.105	219.095	5672	57.1428	129.462	241.74	6349	54.8753	125.943	229.9	6506	62.501	143.339	258.297	9762	61.3324	140.159	257.466	6297	60.452	140.652	248.18	6883	61.5293	143.761	251.278	6347	59.34	148.449	226.646	5667	54.6707
Dennd4c	0.119011	1.08599	0.576782	0.122942	1.08895	0.564158	-0.581294	-1.49619	0.00641	0.0918579	1.06574	0.666713	-0.247484	-1.18714	0.245912	5846	22.241	51.6911	219.02	6106	25.224	57.1471	260.237	6726	23.8375	54.7087	243.551	7236	28.5038	65.3704	287.279	9623	24.7909	56.6532	253.8	6188	24.3589	56.6753	243.884	7848	28.767	67.2132	286.507	8666	33.2222	83.1111	309.455	7241	28.6439
Hspa9	0.0706119	1.05016	0.672821	0.0910883	1.06517	0.585787	-0.0693535	-1.04925	0.678129	-0.0675619	-1.04794	0.685987	0.0247848	1.01733	0.882157	5844	47.9612	111.469	218.945	4644	41.3841	93.7594	197.927	5496	42.0179	96.4341	199.013	5712	48.5374	111.315	226.774	7926	44.0475	100.659	209.043	5359	45.5068	105.88	211.211	6387	50.503	117.999	233.171	6754	55.8542	139.729	241.18	6006	51.2511
Gng4	-0.199477	-1.14828	0.272561	-0.264633	-1.20133	0.14571	-0.262326	-1.19941	0.149468	-0.142516	-1.10383	0.433769	-0.868952	-1.82634	1.79e-06	5834	58.3031	135.505	218.57	5508	59.7697	135.413	234.751	6902	64.2552	147.47	249.924	5140	53.186	121.976	204.065	8395	56.8111	129.827	221.412	4741	49.0239	114.063	186.854	4924	47.4115	110.776	179.761	5300	53.3724	133.52	189.258	3939	40.9307
Hepacam2	0.178363	1.1316	0.341866	-0.195972	-1.1455	0.296286	-0.486976	-1.4015	0.00949	-0.09871	-1.07082	0.59926	-0.603296	-1.51918	0.00132	5832	73.4567	170.724	218.496	5269	72.0616	163.262	224.564	6217	72.9463	167.417	225.12	5752	75.0139	172.036	228.363	9930	84.6936	193.545	261.897	6744	87.8911	204.494	265.797	6294	76.3804	178.46	229.775	6229	79.0584	197.778	222.432	5816	76.1687
Hmgcr	-0.207943	-1.15504	0.254617	-0.114664	-1.08272	0.529998	-0.284544	-1.21803	0.119249	-0.258291	-1.19606	0.157557	-0.865442	-1.8219	2.16e-06	5830	25.86	60.1023	218.421	5426	26.1337	59.2083	231.256	7267	30.0278	68.9159	263.141	5294	24.3138	55.7611	210.179	7614	22.8697	52.2627	200.814	5232	24.0127	55.8698	206.206	5429	23.2018	54.2102	198.197	5478	24.4849	61.253	195.615	4930	22.7376
Ubl3	-0.00972	-1.00676	0.954464	-0.125965	-1.09124	0.459456	-0.194904	-1.14465	0.252486	-0.123304	-1.08923	0.469207	-0.453896	-1.36973	0.00771	5830	64.0557	148.874	218.421	5127	61.1666	138.578	218.512	6250	63.9702	146.816	226.315	5515	62.7399	143.887	218.953	8483	63.1141	144.231	223.733	5482	62.322	145.003	216.059	5859	62.0231	144.915	213.895	5789	64.0926	160.339	206.72	5124	58.5378
Glg1	0.13751	1.10001	0.469474	-0.0611308	-1.04328	0.747736	-0.144179	-1.1051	0.448133	0.0337933	1.0237	0.858883	-0.0340061	-1.02385	0.858039	5820	26.4893	61.5648	218.046	5326	26.3214	59.6336	226.994	6195	26.2662	60.2827	224.324	5833	27.4883	63.0415	231.578	9645	29.726	67.931	254.38	6349	29.8996	69.5667	250.23	6529	28.6309	66.8951	238.355	6577	30.1641	75.4606	234.859	6506	30.7892
Cep170b	0.162368	1.11912	0.409888	-0.120543	-1.08714	0.540601	-0.318918	-1.24739	0.105565	-0.221381	-1.16585	0.261452	-0.498473	-1.41272	0.0114561	5812	28.2371	65.6269	217.746	4958	26.1555	59.2575	211.31	5832	26.3949	60.5782	211.179	6309	31.7369	72.7851	250.476	9311	30.6322	70.0019	245.571	5593	28.1159	65.4166	220.434	6396	29.9394	69.9526	233.499	6417	31.4153	78.5908	229.146	5496	27.7638
Maob	0.154806	1.11327	0.453936	-0.0587292	-1.04155	0.776294	-0.586014	-1.50109	0.0046	-0.0869148	-1.0621	0.674402	-0.576852	-1.49159	0.00529	5811	67.235	156.264	217.709	5414	68.0181	154.101	230.744	6302	67.9253	155.893	228.198	6279	75.2219	172.513	249.285	10078	78.9599	180.442	265.8	6043	72.3453	168.324	238.169	7547	84.1318	196.571	275.519	6571	76.6111	191.656	234.645	5962	71.7257
Ttc28	0.128959	1.0935	0.547783	0.0593011	1.04196	0.782181	-0.424157	-1.34179	0.0480211	-0.185813	-1.13746	0.386606	-0.42171	-1.33951	0.0494353	5805	15.2111	35.3528	217.484	4660	13.2589	30.0391	198.609	5630	13.7428	31.5407	203.865	5513	14.9574	34.3032	218.874	9832	17.4457	39.8676	259.312	5066	13.7353	31.9575	199.663	6655	16.8015	39.2562	242.954	7359	19.4309	48.6097	262.784	5614	15.2957
Rpl27-ps3	-0.176211	-1.12991	0.336017	-0.0642003	-1.04551	0.726	0.599796	1.5155	0.00105	0.00334	1.00232	0.985438	0.362723	1.28585	0.0475005	5790	393.349	914.198	216.922	4602	339.475	769.111	196.137	5850	370.223	849.688	211.831	4501	316.605	726.099	178.696	7387	339.825	776.581	194.827	4553	320.044	744.64	179.445	4586	300.175	701.35	167.421	4595	314.558	786.92	164.084	5526	390.345
Zdhhc2	0.221014	1.16555	0.263516	0.189242	1.14016	0.338125	-0.711529	-1.63754	0.000318	0.0268236	1.01877	0.892099	-0.274449	-1.20953	0.165163	5789	33.7932	78.54	216.885	4825	30.5833	69.2892	205.641	5158	28.0488	64.374	186.773	5838	35.2857	80.9239	231.777	9511	37.5958	85.9153	250.846	5772	34.863	81.1149	227.489	7970	44.8254	104.733	290.961	7778	45.7518	114.456	277.746	6743	40.9276
Rps16	-0.0821176	-1.05857	0.702311	-0.0316596	-1.02219	0.882853	0.691981	1.6155	0.00127	0.0629287	1.04458	0.769328	0.641132	1.55955	0.00283	5786	147.482	342.768	216.772	4703	130.166	294.902	200.442	5651	134.182	307.956	204.625	4723	124.648	285.868	187.51	7600	131.178	299.773	200.445	5061	133.478	310.559	199.466	4789	117.61	274.793	174.832	4921	126.395	316.197	175.725	6271	166.201
Ddr1	0.104531	1.07515	0.585654	-0.290711	-1.22324	0.129533	-0.172947	-1.12736	0.367304	-0.143353	-1.10447	0.455	-0.502479	-1.41665	0.00882	5785	39.1034	90.8817	216.735	4845	35.5604	80.5652	206.494	5527	34.8023	79.8738	200.135	5239	36.6664	84.0905	207.996	9140	41.8354	95.604	241.061	5609	39.2292	91.2736	221.064	5452	35.5065	82.9598	199.036	4667	31.7881	79.5232	166.655	5098	35.8301
Gaa	0.111952	1.08069	0.525432	0.052113	1.03678	0.767467	-0.231897	-1.17438	0.188257	-0.0286047	-1.02003	0.871086	-0.096437	-1.06913	0.584423	5785	39.0298	90.7107	216.735	4892	35.8378	81.1937	208.497	5903	37.1	85.1471	213.75	6038	42.1789	96.7327	239.717	8970	40.9801	93.6493	236.578	5435	37.9407	88.2757	214.207	6975	45.3396	105.935	254.637	6911	46.9839	117.538	246.786	6003	42.1113
Selk	-0.308594	-1.2385	0.0903453	-0.0586091	-1.04146	0.747809	-0.138201	-1.10053	0.448375	-0.262974	-1.19995	0.149304	-0.768378	-1.70335	2.5e-05	5781	150.444	349.653	216.585	4615	130.408	295.451	196.691	6388	154.862	355.419	231.312	4501	121.28	278.143	178.696	6699	118.051	269.774	176.681	4189	112.796	262.44	165.099	5069	127.097	296.958	185.054	4512	118.319	295.996	161.12	4298	116.299
Fasn	-0.0334312	-1.02344	0.854477	-0.107346	-1.07724	0.555933	-0.167716	-1.12328	0.357596	-0.189726	-1.14055	0.298157	-0.498219	-1.41247	0.00629	5771	17.0118	39.5377	216.21	4849	15.5207	35.1636	206.664	6889	18.9174	43.4169	249.454	5595	17.0768	39.1639	222.129	8053	16.0747	36.7346	212.392	5646	17.2207	40.0671	222.523	5519	15.6747	36.6235	201.482	5932	17.6204	44.0803	211.827	5500	16.8577
Ranbp2	-0.0216006	-1.01509	0.900372	0.0185352	1.01293	0.914439	-0.0290298	-1.02033	0.866343	0.00528	1.00366	0.975592	-0.0268189	-1.01876	0.87646	5763	19.6233	45.6072	215.91	4961	18.3423	41.5561	211.438	5975	18.9526	43.4975	216.357	5728	20.1946	46.3141	227.41	7401	17.0648	38.9971	195.196	5372	18.9265	44.0359	211.724	5755	18.8803	44.1132	210.098	6618	22.7072	56.806	236.323	5482	19.4088
Tuba1b	-0.36929	-1.29172	0.135214	0.274881	1.20989	0.266155	0.667614	1.58844	0.00688	-0.054329	-1.03838	0.825858	0.518876	1.43284	0.035704	5763	99.1838	230.517	215.91	4686	87.5701	198.398	199.717	5607	89.894	206.313	203.032	4090	72.8827	167.149	162.379	5274	61.4638	140.46	139.098	4504	80.2054	186.612	177.514	3943	65.3822	152.764	143.947	6109	105.944	265.038	218.147	6082	108.837
Nrd1	-0.0789105	-1.05622	0.642137	0.0370162	1.02599	0.827418	-0.12937	-1.09382	0.446048	-0.10506	-1.07554	0.536075	-0.276324	-1.21111	0.10371	5761	26.0371	60.5139	215.836	4855	23.8257	53.9793	206.92	6045	25.4507	58.4111	218.892	5252	24.577	56.3647	208.512	7767	23.7704	54.321	204.849	4926	23.0358	53.5967	194.146	5937	25.8525	60.4036	216.742	5999	27.3205	68.347	214.219	5383	25.2963
Smarca4	-0.0197324	-1.01377	0.906929	-0.0300036	-1.02101	0.858892	-0.173428	-1.12773	0.304153	-0.0655944	-1.04652	0.697571	-0.288758	-1.22159	0.0871752	5761	28.7112	66.7288	215.836	4849	26.2402	59.4495	206.664	5724	26.5743	60.9898	207.269	5326	27.483	63.0292	211.45	8125	27.4198	62.6608	214.291	4956	25.5563	59.4612	195.328	5515	26.4813	61.8728	201.336	6015	30.2068	75.5674	214.79	5381	27.884
Ywhag	-0.0750798	-1.05342	0.650511	-0.0155841	-1.01086	0.925076	0.0878219	1.06276	0.596018	-0.142016	-1.10345	0.391214	-0.144858	-1.10562	0.382016	5761	33.8009	78.558	215.836	4584	29.2036	66.1634	195.37	5653	30.8971	70.911	204.698	5233	31.79	72.9069	207.757	7120	28.2877	64.6442	187.785	4805	29.17	67.8692	189.377	4980	28.1515	65.775	181.805	5801	34.2964	85.7983	207.149	5302	32.3451
Atp2b1	-0.0990108	-1.07104	0.568261	-0.0945692	-1.06775	0.585788	-0.194306	-1.14417	0.262939	-0.0309802	-1.02171	0.858353	-0.418866	-1.33688	0.0158086	5754	26.042	60.5251	215.573	5326	26.1738	59.299	226.994	6437	27.1391	62.2861	233.087	5410	25.3519	58.1418	214.785	7892	24.1868	55.2726	208.146	5276	24.7071	57.4854	207.94	5530	24.114	56.3417	201.884	5537	25.2519	63.1719	197.722	5350	25.1765
Gorasp2	0.0475485	1.03351	0.792125	-0.140374	-1.10219	0.436522	-0.0568622	-1.0402	0.752634	-0.285266	-1.21863	0.113945	-0.434953	-1.35187	0.015966	5753	44.7881	104.094	215.536	4620	39.0546	88.4817	196.904	6173	44.7686	102.747	223.527	5862	47.2524	108.368	232.73	8179	43.1178	98.5344	215.715	5301	42.7011	99.3517	208.925	5687	42.6572	99.6673	207.616	5821	45.6648	114.238	207.863	5062	40.9759
Rps7	-0.084907	-1.06062	0.674213	0.158842	1.11639	0.431533	0.419579	1.33754	0.0376191	0.080251	1.0572	0.690748	0.573766	1.4884	0.00448	5751	193.114	448.823	215.461	4766	173.774	393.701	203.127	5743	179.646	412.3	207.957	4577	159.133	364.954	181.713	7674	174.493	398.759	202.396	5242	182.129	423.756	206.6	5217	168.784	394.359	190.457	6384	216.012	540.391	227.967	6745	235.499
Rpl18a	-0.0295262	-1.02068	0.907324	0.217526	1.16274	0.390995	0.664518	1.58504	0.00875	0.0966607	1.0693	0.702812	0.949178	1.93077	0.000181	5749	106.681	247.941	215.386	4542	91.5171	207.34	193.58	5116	88.4367	202.968	185.253	4623	88.8232	203.707	183.54	7526	94.5682	216.111	198.493	5078	97.4988	226.848	200.136	4839	86.5148	202.139	176.658	6761	126.421	316.264	241.429	7242	139.73
Tmem229b	0.0715971	1.05088	0.701328	-0.228772	-1.17184	0.220423	-0.404296	-1.32344	0.0304364	-0.202504	-1.15069	0.278632	-0.763975	-1.69816	4.34e-05	5731	39.0822	90.8325	214.712	5247	38.8527	88.0243	223.627	6943	44.1066	101.228	251.409	6066	42.8312	98.2287	240.829	9378	43.3058	98.9641	247.338	6005	42.3716	98.5849	236.672	6162	40.4866	94.5956	224.956	5386	37.0109	92.5892	192.329	5632	39.9346
Sez6l	0.362126	1.28532	0.0824968	-0.0977988	-1.07014	0.638999	-0.439561	-1.35619	0.0350549	-0.0841105	-1.06003	0.686816	-0.259344	-1.19693	0.213867	5725	30.4355	70.7363	214.487	4819	27.8178	63.0238	205.385	5592	27.6936	63.5588	202.489	5873	32.3276	74.1399	233.166	10940	39.383	89.9997	288.535	7058	38.8239	90.3306	278.173	7367	37.7343	88.165	268.947	6912	37.0274	92.6304	246.822	6484	35.8414
Cela2a	0.334979	1.26136	0.646714	-0.65382	-1.57333	0.371013	1.17765	2.26208	0.107111	0.129108	1.09362	0.859779	0.987917	1.98332	0.176464	5724	107.203	249.155	214.449	42187	857.923	1943.7	1798.01	5866	102.343	234.884	212.41	40055	776.736	1781.36	1590.24	14331	181.749	415.34	377.97	21266	412.104	958.832	838.145	27517	496.535	1160.14	1004.56	14168	267.382	668.901	505.927	7644	148.856
Numa1	0.169626	1.12477	0.349852	-0.0151908	-1.01059	0.933257	-0.117892	-1.08515	0.515714	0.0129273	1.009	0.943179	0.0494703	1.03488	0.785122	5723	23.321	54.2012	214.412	5232	23.1501	52.4485	222.988	6252	23.7329	54.4686	226.388	6053	25.5389	58.5708	240.313	9495	26.2002	59.8738	250.424	6491	27.3683	63.6771	255.826	6951	27.2905	63.7633	253.761	6936	28.4805	71.2488	247.679	6641	28.1381
Rab3d	0.0143953	1.01003	0.944487	-0.459319	-1.37489	0.0263567	-0.141866	-1.10333	0.492947	-0.170554	-1.12549	0.409882	-0.757343	-1.69037	0.000252	5714	43.9438	102.132	214.075	4419	36.9014	83.6035	188.338	6563	47.0184	107.911	237.649	5262	41.9003	96.094	208.909	8991	46.8223	107	237.131	5085	40.4633	94.1451	200.412	4727	35.0255	81.836	172.569	4065	31.5017	78.8068	145.158	4267	34.1207
Vamp2	0.178298	1.13155	0.328381	-0.331574	-1.25839	0.0691429	-0.232115	-1.17456	0.203474	-0.135586	-1.09854	0.457702	-0.520977	-1.43493	0.00432	5694	48.2392	112.115	213.325	5340	49.123	111.293	227.59	6407	50.5644	116.049	232	6098	53.4907	122.675	242.099	9842	56.4616	129.028	259.576	6590	57.7671	134.405	259.728	6189	50.5177	118.033	225.942	5104	43.5721	109.003	182.259	5509	48.5281
Ly6e	-0.15502	-1.11344	0.574181	0.424562	1.34216	0.12374	0.717794	1.64467	0.00922	-0.179128	-1.1322	0.515687	0.808208	1.75103	0.00338	5683	61.0479	141.884	212.913	4010	46.7734	105.969	170.906	4289	42.9198	98.5039	155.307	3940	43.8226	100.503	156.424	5971	43.4338	99.2566	157.481	4321	48.0276	111.745	170.301	3848	39.8262	93.0528	140.479	7284	78.8458	197.246	260.105	6975	77.9068
Fkbp4	-0.0333136	-1.02336	0.847762	0.120425	1.08705	0.487581	-0.316208	-1.24505	0.0683627	-0.179479	-1.13247	0.301149	-0.408575	-1.32737	0.0185955	5671	65.4743	152.171	212.464	4514	56.5893	128.208	192.386	5388	57.9492	132.997	195.102	5392	64.457	147.825	214.07	7248	56.6653	129.494	191.161	4595	54.8921	127.716	181.1	6459	71.8485	167.872	235.799	5973	69.4895	173.84	213.291	5267	63.2285
Msi2	0.0445309	1.03135	0.806559	-0.202325	-1.15055	0.265935	-0.296801	-1.22842	0.102853	-0.11775	-1.08504	0.517715	-0.572345	-1.48694	0.00166	5664	17.5661	40.826	212.201	4505	15.1708	34.3707	192.003	5601	16.1817	37.1382	202.815	5159	16.5663	37.993	204.82	7747	16.2694	37.1795	204.322	5505	17.6653	41.1015	216.965	5482	16.3806	38.2729	200.132	4815	15.0474	37.6438	171.94	4815	15.5269
Rplp2	-0.183338	-1.13551	0.363645	-0.00333	-1.00231	0.986825	0.629173	1.54668	0.00181	0.0136528	1.00951	0.945992	0.456154	1.37188	0.0237099	5662	88.1807	204.944	212.127	4451	75.2701	170.531	189.701	5694	82.6093	189.594	206.182	4422	71.3068	163.535	175.56	7184	75.763	173.137	189.473	4323	69.6629	162.083	170.38	4856	72.8657	170.248	177.278	3941	61.8479	154.723	140.73	6050	97.9708
Ubr3	0.0916986	1.06562	0.63465	-0.170597	-1.12552	0.376652	-0.212711	-1.15886	0.270434	-0.0970657	-1.0696	0.6151	-0.388676	-1.30919	0.0440779	5657	18.7827	43.6536	211.939	4819	17.3736	39.3615	205.385	6303	19.4952	44.7428	228.234	5464	18.7841	43.0794	216.929	9139	20.5474	46.9558	241.035	5834	20.0425	46.6323	229.932	5684	18.183	42.4841	207.506	5830	19.5054	48.7962	208.184	5471	18.8876
Smim14	-0.112828	-1.08135	0.551632	0.0769659	1.0548	0.684646	-0.318748	-1.24725	0.0926098	-0.0610612	-1.04323	0.747389	-0.415671	-1.33392	0.0283274	5656	23.2921	54.134	211.902	4950	22.1343	50.1472	210.969	6355	24.3794	55.9524	230.117	5057	21.5626	49.4515	200.77	7819	21.8041	49.8275	206.221	4995	21.2837	49.5203	196.865	6616	26.2504	61.3331	241.531	6218	25.8027	64.5498	222.039	4852	20.7758
Macf1	-0.0981323	-1.07039	0.671221	0.293818	1.22588	0.203663	0.172957	1.12737	0.454115	0.278854	1.21323	0.227325	0.647497	1.56645	0.00508	5650	6.83139	15.8771	211.677	5508	7.2313	16.3832	234.751	6368	7.17253	16.4615	230.588	5886	7.36869	16.8993	233.683	7658	6.26994	14.3283	201.974	4995	6.24898	14.5394	196.865	6355	7.40316	17.2973	232.002	8537	10.4012	26.0203	304.849	6673	8.38919
Sf3b2	0.051492	1.03634	0.743795	-0.0102434	-1.00713	0.948147	-0.0329543	-1.02311	0.834247	-0.0194261	-1.01356	0.901811	-0.0111319	-1.00775	0.943666	5647	56.3993	131.08	211.565	4740	51.4039	116.46	202.019	6087	56.6328	129.976	220.413	5541	57.2998	131.411	219.986	8177	55.3016	126.377	215.663	5628	58.1599	135.319	221.813	6213	59.7859	139.688	226.818	6031	60.6961	151.842	215.362	5889	61.1555
Wfs1	0.0238074	1.01664	0.907751	0.00296	1.00205	0.988523	-0.291416	-1.22384	0.156075	-0.259846	-1.19735	0.206174	-0.5245	-1.43843	0.0107229	5621	47.8974	111.32	210.59	4383	40.5537	91.8781	186.803	5472	43.4362	99.6892	198.144	5599	49.3989	113.291	222.288	7483	43.1779	98.6717	197.359	4715	41.5712	96.7227	185.83	6053	49.6946	116.11	220.977	6281	53.9314	134.919	224.289	4517	40.0208
Gch1	0.130796	1.0949	0.501011	-0.172165	-1.12675	0.375729	-0.339832	-1.26561	0.0805023	-0.174611	-1.12866	0.369381	-0.555811	-1.46999	0.00427	5620	65.3532	151.89	210.553	4865	61.4292	139.173	207.346	6229	67.4771	154.865	225.555	5812	69.9785	160.488	230.745	9209	72.5154	165.715	242.881	5858	70.4843	163.994	230.878	6311	70.7081	165.207	230.396	5892	69.0412	172.718	210.398	5162	62.4146
Serbp1	-0.0877251	-1.06269	0.595393	0.0629544	1.0446	0.703098	0.204353	1.15217	0.215738	0.0681077	1.04834	0.679733	0.24769	1.1873	0.13353	5619	9.97814	23.1906	210.516	4687	9.03747	20.4752	199.76	5584	9.23728	21.2002	202.199	4797	8.82001	20.2278	190.448	7387	8.88272	20.2991	194.827	4847	8.90587	20.7211	191.032	5347	9.14833	21.3748	195.203	5659	10.1262	25.3324	202.078	5730	10.5799
Srebf1	-0.0719904	-1.05117	0.699245	-0.198676	-1.14764	0.286439	-0.145044	-1.10576	0.436555	-0.321057	-1.24925	0.0851942	-0.736767	-1.66644	7.79e-05	5613	32.1493	74.7194	210.291	4468	27.7876	62.9553	190.426	6288	33.5503	77.0004	227.691	4794	28.4304	65.2021	190.329	7917	30.7061	70.1707	208.805	5041	29.8749	69.5092	198.678	5129	28.3041	66.1318	187.245	4621	26.6703	66.7203	165.012	4720	28.1097
Plvap	-0.112019	-1.08074	0.510758	-0.00132	-1.00091	0.993838	0.181457	1.13403	0.286509	0.136485	1.09922	0.422448	0.204607	1.15237	0.229386	5593	90.8323	211.107	209.541	4757	83.8861	190.052	202.743	5363	81.1356	186.212	194.197	4863	81.7727	187.537	193.068	6959	76.5296	174.888	183.539	4684	78.7092	183.131	184.608	5109	79.9415	186.781	186.515	5712	93.4757	233.845	203.971	4761	80.3954
Srsf6	-0.00331	-1.00229	0.98465	-0.089211	-1.06379	0.603625	-0.193798	-1.14377	0.259454	0.0483792	1.0341	0.778314	-0.237935	-1.1793	0.166203	5581	37.4421	87.0207	209.092	5108	37.2101	84.3028	217.703	6615	41.3415	94.8816	239.532	5666	39.3581	90.2635	224.948	8514	38.6785	88.3895	224.551	5463	37.9221	88.2324	215.31	6347	41.0258	95.8556	231.71	5365	36.2688	90.7326	191.58	5644	39.3707
Sdha	0.128723	1.09333	0.425225	-0.0317605	-1.02226	0.843975	-0.0375087	-1.02634	0.816179	0.036693	1.02576	0.820065	0.0961473	1.06892	0.551395	5574	46.3226	107.66	208.83	4419	39.876	90.3426	188.338	5214	40.365	92.6405	188.801	5376	46.2588	106.09	213.435	8358	47.0344	107.485	220.436	5243	45.0836	104.895	206.639	5786	46.3282	108.244	211.23	5590	46.8115	117.107	199.614	6042	52.2089
Cct7	-0.190198	-1.14092	0.236689	0.125636	1.09099	0.434396	-0.187206	-1.13856	0.244029	-0.0123025	-1.00856	0.93898	-0.264071	-1.20086	0.100375	5570	59.854	139.109	208.68	4643	54.1749	122.738	197.884	5393	53.9854	123.9	195.283	4520	50.2904	115.336	179.45	6741	49.0512	112.094	177.789	4318	48.0102	111.704	170.183	5436	56.2805	131.498	198.452	5649	61.1681	153.022	201.721	4907	54.8267
Rps5	-0.0544376	-1.03845	0.799543	0.138131	1.10048	0.519273	0.562735	1.47707	0.00861	0.0912904	1.06532	0.669798	0.737719	1.66754	0.000574	5569	103.639	240.87	208.642	4669	94.3473	213.752	198.992	5302	91.9162	210.954	191.988	4718	90.9099	208.492	187.311	7465	94.0722	214.977	196.884	4902	94.391	219.617	193.2	5048	90.5116	211.478	184.288	6071	113.847	284.806	216.79	6557	126.878
Nipal3	0.0788486	1.05617	0.688682	-0.0632936	-1.04485	0.747717	-0.376542	-1.29823	0.0557551	-0.107915	-1.07767	0.583674	-0.468902	-1.38406	0.0172471	5568	23.6791	55.0335	208.605	4862	22.4514	50.8655	207.218	5615	22.2446	51.0528	203.322	5221	22.9894	52.7238	207.281	9464	27.2539	62.2816	249.606	4996	21.9837	51.149	196.905	6213	25.4571	59.4796	226.818	5788	24.8033	62.0497	206.685	5382	23.7984
9530068E07Rik	-0.0321592	-1.02254	0.850622	-0.105386	-1.07578	0.537159	-0.188137	-1.13929	0.270699	-0.0865052	-1.06179	0.612611	-0.412188	-1.3307	0.0158307	5561	54.4451	126.538	208.343	4814	51.1769	115.946	205.172	5723	52.1961	119.794	207.232	4803	48.6886	111.662	190.686	8013	53.1237	121.4	211.337	5199	52.667	122.539	204.905	5400	50.9379	119.015	197.138	5166	50.9654	127.499	184.473	5112	52.0397
Rnf130	-0.195523	-1.14514	0.274381	-0.169996	-1.12506	0.342138	-0.324375	-1.25212	0.0700418	-0.131974	-1.09579	0.461324	-0.821868	-1.76769	4.42e-06	5556	115.077	267.455	208.155	4700	105.702	239.478	200.314	6019	116.134	266.535	217.951	4772	102.338	234.7	189.455	7048	98.8506	225.897	185.886	4356	93.3527	217.201	171.681	4890	97.5833	228	178.519	4383	91.4771	228.846	156.513	4231	91.1185
Hmgb1	-0.0952397	-1.06824	0.552118	-0.0221951	-1.0155	0.889795	0.0163599	1.0114	0.91863	0.0684193	1.04857	0.669082	-0.0326556	-1.02289	0.838408	5551	35.6616	82.8826	207.968	4939	34.4533	78.057	210.5	5883	35.2076	80.804	213.026	4570	30.3987	69.7162	181.435	7639	33.2318	75.9426	201.473	5278	35.0843	81.6297	208.019	5189	32.1185	75.0438	189.435	5485	35.5077	88.8285	195.865	5507	36.786
Clptm1l	-0.306844	-1.237	0.0977708	-0.0489687	-1.03453	0.791667	0.00427	1.00296	0.981641	-0.2152	-1.16086	0.245677	-0.566748	-1.48118	0.00223	5549	75.3002	175.008	207.893	4480	66.0117	149.555	190.937	6205	78.4389	180.023	224.686	4277	60.0938	137.819	169.803	6655	61.1529	139.749	175.521	4027	56.5426	131.556	158.714	4653	60.8353	142.14	169.867	4739	64.8013	162.111	169.226	4146	58.499
Rpl28	-0.0504058	-1.03556	0.794811	0.0582115	1.04117	0.763884	0.480753	1.39547	0.0130475	0.0144964	1.0101	0.940292	0.503055	1.41721	0.0094	5549	97.3173	226.179	207.893	4143	78.8954	178.745	176.574	5198	84.9219	194.902	188.222	4663	84.6739	194.191	185.128	7242	86.0045	196.541	191.003	4488	81.4407	189.486	176.883	4849	81.9348	191.438	177.023	5288	93.4506	233.783	188.83	5875	107.132
Slc2a5	0.079582	1.05671	0.696993	-0.32933	-1.25643	0.107155	-0.477697	-1.39252	0.0195317	-0.121757	-1.08806	0.55194	-0.849202	-1.8015	3.31e-05	5543	52.578	122.199	207.668	4851	49.9634	113.197	206.749	6284	55.5269	127.438	227.546	5584	54.842	125.774	221.693	8775	56.3629	128.803	231.435	5715	56.0904	130.504	225.242	5654	51.672	120.73	206.411	4767	45.5637	113.985	170.225	4569	45.0628
Rere	0.12909	1.0936	0.459735	-0.0986292	-1.07076	0.572113	-0.230834	-1.17351	0.186193	-0.0325272	-1.0228	0.85225	-0.232901	-1.1752	0.182403	5537	20.9591	48.712	207.443	5298	21.7757	49.3348	225.8	6112	21.5521	49.4637	221.318	5845	22.9083	52.5377	232.055	9320	23.8892	54.5926	245.809	6035	23.6368	54.9952	237.854	6388	23.2972	54.4333	233.207	6421	24.4916	61.2699	229.288	5764	22.6861
Tmx4	0.102469	1.07361	0.564262	0.0396837	1.02789	0.823265	-0.408295	-1.32712	0.0216003	-0.128972	-1.09351	0.468274	-0.395114	-1.31505	0.0262917	5528	16.3552	38.0118	207.106	4794	15.401	34.8922	204.32	5570	15.3515	35.2328	201.692	5315	16.2817	37.3404	211.013	8059	16.1457	36.8967	212.551	5956	18.2329	42.422	234.74	6553	18.6797	43.6444	239.231	6027	17.9682	44.9505	215.219	6216	19.1222
Pea15a	0.0924492	1.06618	0.575875	0.0455612	1.03208	0.7827	-0.163008	-1.11962	0.323734	-0.0226941	-1.01585	0.890731	-0.0476913	-1.03361	0.772904	5524	46.1686	107.302	206.956	4841	43.9329	99.534	206.323	5190	40.4081	92.7395	187.932	5236	45.3108	103.916	207.877	8663	49.0286	112.042	228.481	5183	44.8216	104.285	204.275	6273	50.5138	118.024	229.009	5940	50.0259	125.148	212.112	6166	53.584
Gapdh	-0.0517726	-1.03654	0.761907	0.0916695	1.0656	0.59156	0.247376	1.18705	0.147364	-0.0269319	-1.01884	0.8746	0.260341	1.19776	0.12741	5518	69.4205	161.343	206.732	4512	61.6363	139.643	192.301	5576	65.3487	149.98	201.909	4980	64.87	148.773	197.713	7629	64.9922	148.523	201.21	4586	59.6971	138.896	180.745	5315	64.4243	150.525	194.035	5835	73.9711	185.051	208.363	6028	78.8528
Pdx1	-0.00958	-1.00666	0.963673	-0.256326	-1.19443	0.222932	-0.393277	-1.31337	0.0616351	-0.168311	-1.12374	0.424054	-0.827491	-1.7746	8.43e-05	5516	82.4833	191.703	206.657	4627	75.1282	170.21	197.202	5748	80.0694	183.765	208.138	4938	76.4543	175.34	196.046	8185	82.8796	189.4	215.874	4973	76.9437	179.023	195.998	5380	77.5113	181.103	196.408	4533	68.3035	170.873	161.87	4217	65.5667
Pgam1	-0.125672	-1.09102	0.444912	-0.00225	-1.00156	0.989099	-0.0906152	-1.06482	0.581725	-0.0870888	-1.06222	0.596522	-0.305623	-1.23595	0.0632239	5515	97.1964	225.898	206.619	4471	85.5601	193.844	190.554	5320	87.3423	200.457	192.64	4620	84.3055	193.346	183.421	6995	83.4795	190.771	184.488	4380	79.8715	185.835	172.626	5151	87.4656	204.361	188.048	5070	90.0385	225.247	181.045	4777	87.5383
Sec61b	-0.214919	-1.16064	0.259544	-0.254514	-1.19293	0.182042	0.0351675	1.02468	0.853716	-0.20408	-1.15195	0.284644	-0.638346	-1.55654	0.000816	5511	139.919	325.192	206.469	4589	126.511	286.621	195.583	5805	137.296	315.104	210.202	4678	122.975	282.03	185.723	7055	121.292	277.181	186.071	3950	103.767	241.431	155.679	4482	109.638	256.165	163.625	3598	92.0501	230.279	128.481	4200	110.875
Sdf2l1	-0.801057	-1.74238	0.0003	0.146043	1.10653	0.510107	0.143772	1.10479	0.516469	-0.496551	-1.41084	0.0250828	-1.00779	-2.01083	5.43e-06	5504	160.299	372.558	206.207	4260	134.718	305.215	181.561	6033	163.68	375.657	218.458	3382	101.985	233.892	134.27	4574	90.2063	206.143	120.636	2360	71.1178	165.468	93.0133	3611	101.326	236.746	131.827	3572	104.829	262.247	127.553	3515	106.443
2610507B11Rik	-0.00318	-1.0022	0.984164	-0.0507461	-1.0358	0.751033	0.00637	1.00442	0.968245	0.026925	1.01884	0.866248	-0.02063	-1.0144	0.897363	5500	20.1731	46.885	206.057	4468	17.7944	40.3149	190.426	5484	18.7376	43.0042	198.578	4875	18.5137	42.4592	193.544	7305	18.1433	41.4618	192.664	5278	20.0305	46.6045	208.019	5010	17.7047	41.3664	182.9	5652	20.8894	52.2585	201.828	5278	20.1287
Neurod1	-0.197254	-1.14651	0.291969	-0.0434673	-1.03059	0.816399	-0.55462	-1.46878	0.00307	-0.0990454	-1.07106	0.59731	-0.894388	-1.85882	1.81e-06	5497	65.0003	151.07	205.945	5266	67.6133	153.184	224.437	5913	65.1337	149.486	214.112	4887	59.833	137.221	194.021	7359	58.9245	134.657	194.089	4414	54.0051	125.652	173.966	5527	62.968	147.123	201.774	5119	60.9944	152.588	182.795	4501	55.3397
Rps20	-0.049606	-1.03498	0.815279	0.077081	1.05488	0.716556	0.606279	1.52233	0.00427	0.118795	1.08583	0.575295	0.752548	1.68477	0.00039	5489	43.4136	100.899	205.645	4098	35.1938	79.7348	174.657	5348	39.4033	90.4334	193.653	4337	35.5166	81.4535	172.185	6978	37.3724	85.405	184.04	5033	41.1882	95.8316	198.363	4720	35.968	84.0381	172.313	5466	43.563	108.98	195.186	6086	50.0499
Tpd52	-0.0576131	-1.04074	0.746425	-0.0779911	-1.05555	0.661596	-0.29842	-1.2298	0.094071	-0.0770234	-1.05484	0.665745	-0.511048	-1.42508	0.00415	5489	23.658	54.9846	205.645	4746	22.2113	50.3218	202.274	5822	23.3758	53.649	210.817	4774	21.3048	48.8602	189.535	8226	24.0083	54.8647	216.955	4767	21.259	49.4629	187.879	5644	23.4376	54.7612	206.046	5199	22.5798	56.4873	185.652	4800	21.5112
H13	-0.0677722	-1.0481	0.704576	0.103014	1.07402	0.564326	-0.016971	-1.01183	0.92432	-0.202749	-1.15089	0.256471	-0.184479	-1.13641	0.302039	5483	19.916	46.2877	205.42	4190	16.5257	37.4405	178.578	5515	18.6611	42.8286	199.701	5344	20.0983	46.0934	212.164	6583	16.1918	37.0022	173.622	4346	16.3338	38.0035	171.286	5529	19.3496	45.2098	201.847	6319	23.1285	57.86	225.646	4776	18.0379
Sec23b	-0.146128	-1.1066	0.466779	0.0781648	1.05567	0.697066	-0.0434054	-1.03054	0.828816	-0.323901	-1.25171	0.106734	-0.43527	-1.35216	0.030219	5482	28.0707	65.2403	205.383	3849	21.4005	48.4848	164.044	5598	26.7027	61.2847	202.706	4956	26.2757	60.2606	196.76	5877	20.3778	46.5682	155.002	4196	22.2312	51.7248	165.375	5164	25.4766	59.5254	188.522	5909	30.4891	76.2736	211.005	4094	21.7972
Luc7l2	-0.0947969	-1.06792	0.572184	-0.033797	-1.0237	0.84041	-0.0593263	-1.04198	0.723705	-0.0616105	-1.04363	0.713512	-0.249531	-1.18882	0.137086	5479	14.6313	34.0053	205.27	5129	14.8723	33.6944	218.598	6103	15.1822	34.8442	220.992	5226	14.4498	33.139	207.48	7164	12.9546	29.6045	188.946	5271	14.5643	33.8863	207.743	5583	14.3645	33.5623	203.819	5461	14.695	36.7621	195.008	5345	14.8412
Hip1r	-0.164793	-1.12101	0.39682	0.108889	1.0784	0.575544	-0.21502	-1.16072	0.268857	-0.00551	-1.00382	0.977408	-0.276431	-1.2112	0.155218	5475	23.9756	55.7226	205.121	4578	21.7682	49.3178	195.114	5578	22.7547	52.2237	201.982	5146	23.3326	53.5109	204.303	8160	24.197	55.296	215.214	2982	13.5116	31.437	117.528	5838	24.6314	57.5506	213.128	5181	22.862	57.1931	185.009	5070	23.085
Amfr	0.058209	1.04117	0.72655	-0.0778456	-1.05544	0.639956	-0.158706	-1.11629	0.340322	-0.0353136	-1.02478	0.831985	-0.213656	-1.15962	0.199368	5474	42.7502	99.3573	205.083	4726	40.0764	90.7966	201.422	5693	41.4173	95.0557	206.146	5299	42.8485	98.2685	210.378	8337	44.089	100.754	219.883	5263	42.5284	98.9499	207.428	5656	42.5582	99.4359	206.484	5714	44.9664	112.491	204.042	5425	44.0525
Gars	-0.0469578	-1.03308	0.795197	-0.17664	-1.13025	0.32894	-0.163592	-1.12007	0.366042	-0.153185	-1.11202	0.397444	-0.540375	-1.45435	0.00283	5465	56.5416	131.411	204.746	4631	52.0253	117.868	197.373	6079	58.5893	134.467	220.123	4929	52.8014	121.094	195.688	7823	54.8073	125.248	206.326	5082	54.4033	126.579	200.294	5277	52.6024	122.904	192.648	5400	56.2972	140.837	192.829	4126	44.3859
Ctnna1	-0.030642	-1.02147	0.848219	0.0073	1.00507	0.963638	-0.0830996	-1.05929	0.603625	-0.0242052	-1.01692	0.879784	-0.130649	-1.09479	0.414458	5459	47.6365	110.714	204.521	4488	42.5247	96.3434	191.278	5419	44.0508	101.1	196.224	4961	44.8234	102.798	196.959	7206	42.5802	97.306	190.053	4892	44.1698	102.769	192.806	5432	45.6696	106.706	198.306	5725	50.3405	125.935	204.435	5033	45.6658
Eif4g3	-0.0420701	-1.02959	0.799042	-0.11742	-1.08479	0.477391	-0.0460076	-1.0324	0.780714	-0.0067	-1.00465	0.967672	-0.212194	-1.15845	0.199143	5453	15.9058	36.9673	204.296	4972	15.7476	35.6775	211.906	6154	16.7219	38.378	222.839	5255	15.8709	36.3983	208.631	8237	16.2696	37.1799	217.245	4937	14.9004	34.6683	194.579	5236	14.715	34.3812	191.151	5440	15.9895	40.0004	194.258	5226	15.8499
Hnrnpa1	-0.036795	-1.02583	0.855242	-0.198882	-1.14781	0.32417	0.582161	1.49709	0.00388	0.093501	1.06696	0.642558	0.439984	1.35659	0.0290601	5445	91.6099	212.914	203.997	4636	84.6934	191.881	197.586	4945	77.5031	177.875	179.061	4103	71.4752	163.921	162.895	7286	83.0082	189.694	192.163	5352	93.1695	216.775	210.935	4032	65.3591	152.71	147.196	3832	64.9659	162.523	136.837	5850	102.338
Ip6k1	0.0271305	1.01898	0.875852	-0.0632804	-1.04484	0.715533	-0.247526	-1.18717	0.154093	-0.0785903	-1.05599	0.650981	-0.362266	-1.28544	0.0370409	5441	27.0662	62.9057	203.847	5205	28.1146	63.6961	221.837	5959	27.6141	63.3763	215.778	5498	28.318	64.9444	218.278	8093	27.2613	62.2985	213.447	5631	28.9833	67.4348	221.931	6146	29.4566	68.8245	224.372	5609	28.1158	70.3364	200.293	5621	29.0737
Ppp2r1a	-0.00841	-1.00585	0.957846	-0.0601525	-1.04258	0.705338	-0.0622055	-1.04406	0.695757	-0.0976721	-1.07005	0.539208	-0.228439	-1.17157	0.151105	5427	51.8895	120.598	203.322	4459	46.2933	104.882	190.042	5350	47.652	109.365	193.726	4858	48.0934	110.297	192.869	7469	48.3581	110.51	196.99	4917	48.6444	113.18	193.791	5269	48.5387	113.409	192.356	5391	51.9403	129.937	192.508	4899	48.704
Slc25a4	-0.00731	-1.00508	0.965724	-0.241099	-1.18189	0.156559	-0.0215385	-1.01504	0.899302	-0.0372033	-1.02612	0.82695	-0.307152	-1.23726	0.0711048	5421	74.3448	172.788	203.097	4393	65.4175	148.209	187.229	5520	70.521	161.851	199.882	4552	64.6372	148.239	180.721	8052	74.776	170.881	212.366	4921	69.8293	162.47	193.949	4752	62.7897	146.706	173.482	4257	58.8288	147.17	152.014	4796	68.3893
Scgn	-0.0332279	-1.0233	0.868931	-0.147265	-1.10747	0.464605	-0.545703	-1.45973	0.00677	-0.0988545	-1.07092	0.623957	-0.82505	-1.7716	4.24e-05	5420	115.599	268.668	203.06	5259	121.792	275.931	224.138	5881	116.846	268.17	212.954	4715	104.123	238.794	187.192	8317	120.118	274.499	219.355	5556	122.611	285.276	218.975	5795	119.083	278.233	211.558	5421	116.506	291.46	193.579	4469	99.1066
Dhx9	0.0278457	1.01949	0.859489	-0.0571146	-1.04038	0.716494	0.016953	1.01182	0.914145	0.0253775	1.01775	0.871747	0.0130617	1.00909	0.93381	5418	21.7621	50.5781	202.985	4608	20.0972	45.532	196.393	5744	21.4924	49.3265	207.993	5147	21.4055	49.0911	204.343	7849	21.3483	48.786	207.012	5277	21.9312	51.0267	207.979	5510	21.3233	49.8212	201.154	5741	23.2362	58.1292	205.006	5293	22.1055
Rnf10	-0.0248207	-1.01735	0.877182	-0.0271527	-1.019	0.865734	-0.0457377	-1.03221	0.775761	-0.0732937	-1.05212	0.648038	-0.171005	-1.12584	0.287014	5417	39.3084	91.3581	202.948	4542	35.7878	81.0804	193.58	5633	38.078	87.3917	203.973	5190	38.9944	89.4295	206.05	7595	37.32	85.2851	200.313	4665	35.026	81.4942	183.859	5183	36.2367	84.6658	189.216	5784	42.2931	105.803	206.542	5138	38.7666
Mapk3	0.091467	1.06545	0.598445	-0.153772	-1.11247	0.375922	-0.276564	-1.21131	0.111423	-0.0610966	-1.04326	0.725176	-0.399966	-1.31948	0.0213606	5414	77.4069	179.905	202.835	4382	68.0292	154.126	186.761	5129	68.3129	156.783	185.723	4784	70.821	162.42	189.932	8248	79.8542	182.486	217.535	5211	77.0896	179.363	205.378	5263	72.4997	169.393	192.137	5199	74.9026	187.382	185.652	4847	72.0564
Tnr	-0.155923	-1.11413	0.578795	-0.772322	-1.70802	0.006	-0.243995	-1.18427	0.38561	-0.550239	-1.46433	0.0505813	-1.72248	-3.30003	9.12e-10	5409	13.5654	31.5279	202.648	4902	13.3491	30.2435	208.923	6147	14.3611	32.9597	222.586	3616	9.38973	21.5344	143.56	7478	12.6996	29.0215	197.227	5795	15.0377	34.9879	228.395	3492	8.43784	19.7147	127.483	3286	8.30422	20.7744	117.34	2474	6.45139
Shc1	0.149601	1.10926	0.391971	-0.0194946	-1.0136	0.911148	-0.195606	-1.14521	0.262883	-0.206266	-1.1537	0.237925	-0.271765	-1.20728	0.120083	5405	30.8976	71.8104	202.498	4191	26.0141	58.9372	178.62	5422	28.8733	66.2663	196.333	5642	33.3942	76.5861	223.995	7822	30.2785	69.1936	206.3	5338	31.5734	73.461	210.384	6043	33.283	77.7648	220.612	5793	33.3694	83.4792	206.863	5723	34.0166
Gbf1	0.0489096	1.03448	0.790318	-0.031071	-1.02177	0.865839	-0.216763	-1.16212	0.238598	-0.106567	-1.07666	0.562418	-0.305491	-1.23584	0.0968543	5400	19.2293	44.6915	202.311	4421	17.0943	38.7287	188.423	5695	18.8917	43.3578	206.218	5721	21.0936	48.3758	227.132	7463	17.9958	41.1246	196.831	4914	18.1058	42.1263	193.673	5580	19.1445	44.7306	203.709	6274	22.5128	56.3195	224.039	4943	18.302
Neat1	0.130007	1.0943	0.596659	-0.115519	-1.08336	0.638157	-0.125685	-1.09103	0.608906	-0.142914	-1.10413	0.560754	-0.254111	-1.1926	0.301041	5395	57.9542	134.694	202.123	4394	51.2525	116.117	187.272	6165	61.6928	141.589	223.237	5388	59.928	137.438	213.911	8519	61.9683	141.612	224.683	5882	65.378	152.113	231.824	6311	65.3179	152.613	230.396	4282	46.3506	115.954	152.907	6590	73.6066
Dcaf8	0.173201	1.12756	0.317484	-0.175522	-1.12937	0.310966	-0.268105	-1.20423	0.121858	-0.015991	-1.01115	0.926497	-0.286417	-1.21961	0.0984752	5393	20.3069	47.196	202.048	4699	19.2123	43.5272	200.271	5403	18.952	43.4962	195.645	5146	20.0628	46.0118	204.303	8973	22.879	52.284	236.657	5916	23.0491	53.6277	233.164	6086	22.0793	51.5876	222.182	5148	19.5329	48.8648	183.831	5344	20.9227
Myo6	0.14556	1.10616	0.462738	-0.103724	-1.07454	0.600718	-0.513789	-1.4278	0.00957	0.0667018	1.04732	0.736659	-0.405252	-1.32432	0.0410003	5387	18.7344	43.5413	201.824	4980	18.8054	42.6054	212.247	5793	18.7674	43.0725	209.767	5483	19.7433	45.2791	217.683	9018	21.2368	48.5312	237.844	5950	21.4103	49.8147	234.504	6268	21.0021	49.0707	228.826	6021	21.0997	52.7845	215.005	5550	20.0689
Nap1l1	0.0289709	1.02028	0.856385	0.13807	1.10043	0.388188	-0.0179196	-1.0125	0.910791	0.106467	1.07659	0.505471	0.255587	1.19382	0.110166	5370	42.4101	98.567	201.187	4500	38.5895	87.4279	191.79	5321	39.1468	89.8447	192.676	4881	39.9128	91.5358	193.783	7442	39.799	90.9502	196.278	5269	43.0562	100.178	207.664	5853	44.5363	104.058	213.676	6345	50.4942	126.32	226.574	6081	49.9353
Eprs	-0.0877303	-1.0627	0.605268	0.0212311	1.01483	0.900456	-0.104102	-1.07483	0.539611	-0.11564	-1.08346	0.495674	-0.286241	-1.21946	0.0917766	5366	14.0175	32.5787	201.037	4366	12.3841	28.0574	186.079	5650	13.7492	31.5554	204.589	5000	13.5238	31.0155	198.507	6804	12.0357	27.5045	179.451	4542	12.2767	28.5639	179.011	5301	13.342	31.1731	193.524	5433	14.3013	35.7772	194.008	4969	13.4967
Slc25a5	-0.123385	-1.08929	0.465525	-0.0462534	-1.03258	0.784436	0.278022	1.21253	0.0999355	0.00852	1.00592	0.959752	0.116906	1.08441	0.489046	5361	105.102	244.271	200.85	4355	92.7071	210.036	185.61	5201	94.9857	217.999	188.331	4604	93.4561	214.332	182.785	6898	91.5744	209.269	181.93	4133	83.8382	195.064	162.892	4566	86.2462	201.512	166.691	4669	92.2365	230.745	166.726	4970	101.311
Sec63	-0.000512	-1.00036	0.997692	0.0069	1.00479	0.968913	-0.16576	-1.12176	0.348985	-0.147164	-1.10739	0.405803	-0.306539	-1.23674	0.0834106	5350	19.6475	45.6634	200.437	4427	17.6532	39.9949	188.678	5724	19.5821	44.9424	207.269	5340	20.305	46.5673	212.006	6913	17.1912	39.286	182.326	5126	19.478	45.319	202.028	5880	20.8051	48.6106	214.661	5931	21.948	54.9068	211.791	4830	18.4433
Smap2	-0.134921	-1.09803	0.400698	0.00737	1.00512	0.963381	0.0290931	1.02037	0.856159	-0.0501197	-1.03535	0.754776	-0.148576	-1.10847	0.35465	5350	54.6336	126.976	200.437	4278	47.4361	107.471	182.328	5446	51.8074	118.902	197.202	4555	48.1619	110.454	180.84	7091	49.0344	112.055	187.02	4058	42.8777	99.7625	159.936	4871	47.9253	111.976	177.826	5122	52.7061	131.853	182.902	4767	50.6162
Kif12	0.265051	1.20168	0.182592	-0.434317	-1.35127	0.0289739	-0.411139	-1.32974	0.0388326	-0.327336	-1.25469	0.100249	-0.907741	-1.87611	5.13e-06	5326	50.6238	117.657	199.538	5737	59.2107	134.147	244.511	7677	67.9756	156.009	277.988	6593	64.8852	148.807	261.751	11585	74.5653	170.4	305.546	7620	74.9413	174.364	300.323	6881	63.0153	147.233	251.205	5150	49.326	123.397	183.902	5792	57.2427
Edem2	0.010428	1.00725	0.958947	-0.273232	-1.20851	0.177497	-0.0673541	-1.04779	0.739623	-0.188623	-1.13968	0.352051	-0.518781	-1.43274	0.0104784	5321	49.5831	115.238	199.351	4246	42.9618	97.3338	180.964	6096	52.9168	121.448	220.739	5003	48.2703	110.703	198.626	7711	48.6563	111.191	203.372	5162	49.7705	115.8	203.447	5152	46.2549	108.073	188.084	4542	42.6484	106.692	162.191	4217	40.8585
Tspan3	0.0228277	1.01595	0.903217	-0.155173	-1.11355	0.408495	-0.30531	-1.23568	0.10403	-0.132905	-1.0965	0.479348	-0.57056	-1.4851	0.00239	5321	99.3671	230.943	199.351	4759	96.4999	218.629	202.828	5336	92.8268	213.044	193.219	4958	95.8661	219.859	196.84	7935	100.342	229.306	209.28	5042	97.4239	226.674	198.717	5441	97.8969	228.733	198.635	4724	88.8945	222.385	168.69	4921	95.5522
Chd3	0.0984431	1.07062	0.567522	0.024147	1.01688	0.88844	-0.0620339	-1.04394	0.718526	0.0907759	1.06494	0.597815	0.151332	1.11059	0.379378	5314	20.3104	47.2042	199.089	5123	21.2609	48.1686	218.342	5644	20.0952	46.1198	204.372	5527	21.8723	50.1618	219.43	8737	22.6124	51.6747	230.432	5467	21.6201	50.3031	215.468	6301	23.2031	54.2134	230.031	6068	23.3699	58.4639	216.683	6438	25.585
Ubr5	-0.0318726	-1.02234	0.846021	-0.0308695	-1.02163	0.850798	-0.023725	-1.01658	0.885035	0.0483482	1.03408	0.768194	-0.038119	-1.02677	0.816306	5314	17.5159	40.7094	199.089	4590	16.428	37.2191	195.626	5451	16.7377	38.4141	197.383	4677	15.962	36.6071	185.683	7095	15.8362	36.1894	187.126	5239	17.8678	41.5727	206.482	5074	16.1139	37.6497	185.237	5807	19.2876	48.2512	207.363	4877	16.7148
Actr2	0.0335042	1.0235	0.87182	0.212528	1.15872	0.305901	0.497721	1.41198	0.0164202	0.0276546	1.01935	0.893888	0.771408	1.70694	0.000201	5313	32.9455	76.5699	199.051	4084	27.4981	62.2995	174.06	4712	27.2188	62.4691	170.624	4481	28.77	65.9809	177.902	6898	28.9645	66.1909	181.93	4991	32.0226	74.5062	196.707	4984	29.7766	69.5721	181.951	6327	39.5339	98.9007	225.932	6630	42.7472
Rbbp4	-0.100976	-1.0725	0.52454	-0.0708708	-1.05035	0.655178	0.0832647	1.05941	0.599697	-0.0769782	-1.05481	0.627419	-0.16556	-1.1216	0.296721	5309	19.5928	45.5363	198.901	4367	17.4996	39.6469	186.121	5218	17.9389	41.171	188.946	4347	16.6105	38.0943	172.582	6949	17.3657	39.6848	183.275	4544	17.3514	40.3711	179.09	4863	17.2913	40.4006	177.534	4577	17.0208	42.5804	163.441	4719	18.108
Cope	-0.191592	-1.14202	0.289109	-0.197579	-1.14677	0.274518	-0.0713882	-1.05073	0.693029	-0.277169	-1.21181	0.125502	-0.737728	-1.66755	4.53e-05	5299	50.9981	118.527	198.527	4550	47.548	107.724	193.921	5745	51.506	118.21	208.029	4495	44.7918	102.725	178.458	7013	45.7037	104.444	184.963	4118	41.0071	95.4102	162.3	4431	41.0868	95.998	161.763	4070	39.4702	98.7415	145.336	4237	42.399
Rps13	-0.107337	-1.07724	0.556864	0.0276462	1.01935	0.879718	0.471479	1.38653	0.0098	-0.0459181	-1.03234	0.801273	0.34587	1.27092	0.0581752	5298	63.5318	147.657	198.489	4430	57.6826	130.685	188.806	5247	58.6136	134.522	189.996	4271	53.0296	121.618	169.565	6897	56.0051	127.985	181.904	4679	58.0558	135.077	184.411	4776	55.1804	128.927	174.358	4583	55.379	138.54	163.655	5827	72.6545
Frzb	0.10051	1.07215	0.643224	-0.047327	-1.03335	0.827323	-0.705832	-1.63109	0.00115	-0.161694	-1.1186	0.456729	-0.814344	-1.7585	0.000177	5290	52.7359	122.566	198.19	4953	53.6143	121.468	211.097	5857	54.3919	124.833	212.085	5076	52.3939	120.16	201.524	9445	63.7588	145.704	249.105	5468	56.4017	131.228	215.507	6661	63.978	149.483	243.173	6093	61.2064	153.118	217.576	5147	53.351
Csde1	-0.052337	-1.03694	0.74364	0.0890239	1.06365	0.577919	-0.00336	-1.00233	0.983244	0.0501557	1.03538	0.753736	0.0834838	1.05957	0.601751	5283	18.2664	42.4536	197.927	4353	16.3426	37.0257	185.525	5252	16.9163	38.8241	190.177	4713	16.8725	38.6952	187.113	7118	16.6655	38.0846	187.732	4523	16.1812	37.6485	178.262	5341	17.7924	41.5715	194.984	5728	19.9568	49.9253	204.542	5288	19.0108
Nono	-0.0880065	-1.0629	0.586738	-0.0332779	-1.02333	0.837155	0.120494	1.08711	0.456575	-0.019021	-1.01327	0.906403	-0.0198118	-1.01383	0.902579	5279	38.9374	90.4959	197.777	4549	36.4328	82.5418	193.878	5450	37.4472	85.9441	197.347	4563	34.8477	79.9196	181.158	7187	35.8963	82.0317	189.552	4648	35.4727	82.5335	183.189	4841	34.4026	80.3806	176.731	5210	38.7229	96.872	186.045	5002	38.3616
Napa	0.0859024	1.06135	0.626187	-0.200355	-1.14898	0.255922	-0.177129	-1.13063	0.315343	-0.299357	-1.2306	0.0898848	-0.590938	-1.50623	0.000814	5275	44.9609	104.495	197.628	4363	40.3794	91.4831	185.951	5771	45.8218	105.164	208.97	5037	44.4522	101.946	199.976	8152	47.0505	107.522	215.003	5428	47.8702	111.379	213.931	5259	43.1874	100.906	191.991	5201	44.6699	111.749	185.723	4748	42.0786
Tns3	-0.0840579	-1.06	0.597887	-0.129756	-1.09411	0.415636	0.00694	1.00482	0.965276	0.146086	1.10656	0.359121	-0.0607894	-1.04304	0.702807	5274	15.22	35.3733	197.59	4477	14.0289	31.7836	190.809	5156	13.861	31.812	186.701	4278	12.7827	29.3158	169.843	7228	14.1247	32.2783	190.634	4606	13.7534	31.9998	181.534	4658	12.9513	30.2604	170.05	4732	13.7605	34.4242	168.976	4389	13.1697
Npc2	0.0265182	1.01855	0.870635	0.0721059	1.05125	0.657779	0.160247	1.11748	0.324586	-0.0153602	-1.0107	0.924738	0.243511	1.18387	0.134591	5268	52.1301	121.158	197.365	3859	41.4647	93.942	164.47	4655	42.9112	98.4841	168.56	4499	46.0964	105.717	178.617	6937	46.4838	106.227	182.959	4534	46.4234	108.012	178.696	4789	45.6592	106.681	174.832	5239	52.2404	130.688	187.08	5767	59.3376
Mlxipl	0.0941353	1.06743	0.65237	-0.218939	-1.16388	0.294784	-0.806016	-1.74838	0.000117	-0.0165775	-1.01156	0.936883	-0.947397	-1.92839	5.93e-06	5249	30.5856	71.0852	196.653	5631	35.6277	80.7177	239.993	6616	35.9124	82.4214	239.568	5481	33.0681	75.8381	217.603	9057	35.7365	81.6665	238.872	6732	40.588	94.4351	265.324	6804	38.1984	89.2494	248.394	5549	32.5814	81.508	198.15	4858	29.4331
Ap1s2	0.170255	1.12526	0.362749	0.0446292	1.03142	0.811361	-0.574962	-1.48964	0.00212	-0.0582473	-1.0412	0.755679	-0.418325	-1.33638	0.0254238	5244	34.0829	79.2134	196.466	4615	32.5692	73.7885	196.691	5285	31.9983	73.4384	191.372	5106	34.3608	78.8029	202.715	7967	35.0636	80.1287	210.124	6215	41.7954	97.2443	244.948	6684	41.8554	97.7938	244.013	6584	43.12	107.872	235.109	5576	37.6821
G3bp2	0.102858	1.0739	0.530798	0.00679	1.00471	0.967006	-0.0718904	-1.05109	0.661168	-0.0544135	-1.03844	0.740068	-0.0166603	-1.01162	0.919135	5240	19.528	45.3857	196.316	4285	17.3396	39.2843	182.626	5348	18.5663	42.6109	193.653	5295	20.4315	46.8575	210.219	7681	19.3834	44.2958	202.581	5133	19.7929	46.0517	202.304	5755	20.6639	48.2805	210.098	5634	21.1572	52.9283	201.185	5782	22.4048
Trim44	0.00389	1.0027	0.981382	-0.00894	-1.00622	0.957228	-0.253206	-1.19185	0.128939	-0.0558157	-1.03945	0.737926	-0.314073	-1.24321	0.059747	5237	29.9372	69.5783	196.204	4537	28.1618	63.803	193.367	5498	29.2781	67.1952	199.085	5058	29.9376	68.6587	200.81	7499	29.0282	66.3364	197.781	4863	28.7638	66.9241	191.663	5624	30.9753	72.3728	205.316	5710	32.8913	82.2831	203.899	4964	29.5052
Tbl1x	-0.085553	-1.06109	0.60569	-0.0512198	-1.03614	0.757284	-0.248712	-1.18815	0.133538	0.0604718	1.04281	0.71529	-0.325013	-1.25268	0.0499077	5235	23.9551	55.675	196.129	4330	21.5145	48.7429	184.544	5425	23.1254	53.0744	196.442	4957	23.486	53.8626	196.8	6715	20.8072	47.5495	177.103	4316	20.435	47.5457	170.104	4676	20.6156	48.1678	170.707	4850	22.3634	55.9459	173.189	5066	24.1037
Mapk1	0.0214966	1.01501	0.896578	0.0329535	1.0231	0.842016	-0.11087	-1.07988	0.502433	-0.0509134	-1.03592	0.758099	-0.107334	-1.07724	0.516327	5231	23.7415	55.1786	195.979	4532	22.3344	50.6007	193.154	5709	24.1375	55.3972	206.725	4932	23.1769	53.1538	195.807	7875	24.2026	55.3087	207.698	5104	23.9689	55.7678	201.161	5829	25.4893	59.5551	212.8	5775	26.4114	66.0725	206.22	5593	26.3941
Irak1	-0.0155256	-1.01082	0.930625	-0.138672	-1.10089	0.436836	-0.177383	-1.13083	0.320031	-0.0753025	-1.05358	0.672968	-0.406884	-1.32582	0.0225647	5225	35.7524	83.0937	195.754	4825	35.8491	81.2194	205.641	6454	41.1393	94.4175	233.702	5246	37.1669	85.2384	208.274	8313	38.5181	88.023	219.25	5093	36.0584	83.8962	200.728	5560	36.6552	85.6436	202.979	5323	36.7021	91.8166	190.08	4972	35.3743
Sec62	0.0601234	1.04255	0.724614	-0.080318	-1.05725	0.637858	-0.296743	-1.22837	0.0821314	0.00677	1.00471	0.968353	-0.310164	-1.23985	0.0692578	5221	38.7933	90.1611	195.604	4410	35.5798	80.6092	187.954	5574	38.5814	88.5471	201.837	5203	40.0282	91.8004	206.566	7498	37.7256	86.212	197.755	5230	40.2085	93.5522	206.127	5733	41.0418	95.8929	209.295	5357	40.1089	100.339	191.294	4945	38.2039
Srebf2	-0.11977	-1.08656	0.46334	-0.0322764	-1.02262	0.843347	0.010531	1.00733	0.948579	-0.0614934	-1.04355	0.706434	-0.203009	-1.1511	0.213826	5211	33.7055	78.3363	195.23	4602	32.3212	73.2266	196.137	5841	35.1945	80.7739	211.505	4482	30.0165	68.8397	177.942	7308	32.0085	73.1471	192.743	4666	31.2275	72.6563	183.898	4899	30.5301	71.3326	178.848	5031	32.7906	82.0313	179.653	5153	34.6559
Trabd	-0.0814595	-1.05809	0.685775	-0.156328	-1.11445	0.437558	0.0875592	1.06257	0.663661	-0.362753	-1.28588	0.0716532	-0.512982	-1.427	0.0108699	5191	29.9609	69.6333	194.481	3876	24.2912	55.0339	165.195	5504	29.5931	67.9182	199.302	4951	29.5873	67.8554	196.562	6224	24.3254	55.5894	164.154	4254	25.4047	59.1085	167.66	4634	25.7692	60.2089	169.174	4721	27.457	68.6884	168.583	3814	22.8888
Eid1	-0.066743	-1.04735	0.693998	-0.161795	-1.11868	0.340312	-0.217653	-1.16284	0.199744	-0.104626	-1.07522	0.53776	-0.550817	-1.46491	0.00118	5190	99.0414	230.186	194.443	4603	95.3789	216.089	196.18	5727	101.809	233.658	207.377	4844	95.7112	219.503	192.314	7374	95.2884	217.757	194.484	4672	92.2498	214.635	184.135	5009	92.0962	215.18	182.864	4576	87.9936	220.131	163.405	4593	91.1347
Tollip	-0.0208429	-1.01455	0.908503	-0.0486082	-1.03427	0.78867	-0.338283	-1.26425	0.0622142	-0.256813	-1.19484	0.157172	-0.664547	-1.58507	0.000251	5182	33.0541	76.8225	194.143	4727	32.7398	74.1749	201.464	5338	31.7187	72.7966	193.291	4767	31.4835	72.204	189.257	8216	35.4876	81.0976	216.691	4423	29.1916	67.9195	174.321	5414	33.2727	77.7406	197.649	5446	35.0043	87.5693	194.472	4731	31.3776
Pnlip	0.389613	1.31004	0.594628	-0.621178	-1.53813	0.396206	1.11796	2.17039	0.126776	0.0961491	1.06892	0.895517	0.982539	1.97594	0.1796	5177	112.498	261.461	193.956	40165	947.712	2147.13	1711.83	6200	125.507	288.047	224.505	38629	869.139	1993.28	1533.63	14848	218.485	499.291	391.606	21961	493.778	1148.86	865.536	27676	579.443	1353.85	1010.37	15178	332.351	831.432	541.993	7331	165.641
Eef1b2	-0.0762848	-1.0543	0.655495	-0.0235765	-1.01648	0.890331	0.371045	1.29329	0.0298942	0.0524977	1.03706	0.758481	0.323682	1.25152	0.0581836	5174	65.9411	153.256	193.844	4559	63.09	142.936	194.304	5384	63.9209	146.703	194.957	4340	57.2701	131.343	172.304	7259	62.6461	143.161	191.451	4801	63.3103	147.303	189.219	4848	59.5296	139.089	176.986	4791	61.5278	153.922	171.082	5485	72.6849
Ppp1ca	-0.111421	-1.08029	0.505892	-0.0263587	-1.01844	0.874956	0.338544	1.26448	0.0431106	-0.0743752	-1.0529	0.656567	0.126389	1.09156	0.450223	5174	121.075	281.396	193.844	3970	100.874	228.54	169.201	5052	110.129	252.753	182.935	4013	97.2315	222.99	159.322	6821	108.085	246.999	179.899	4213	102.008	237.339	166.045	4326	97.5341	227.885	157.929	4593	108.303	270.939	164.012	4879	118.713
H2-Aa	0.305269	1.23565	0.656607	1.79718	3.47541	0.00884	1.33884	2.52949	0.0510756	0.0477205	1.03363	0.944562	3.48902	11.2279	3.72e-07	5173	89.0771	207.028	193.806	1147	21.4461	48.5881	48.8851	579	9.28775	21.316	20.9658	1045	18.6315	42.7295	41.488	3335	38.8872	88.8666	87.9583	4982	88.7647	206.527	196.353	2327	38.6065	90.203	84.9519	13449	233.361	583.793	480.252	15867	284.09
Rpl32	-0.0925624	-1.06626	0.629361	0.022232	1.01553	0.907712	0.574047	1.48869	0.00274	0.0593297	1.04198	0.756678	0.563046	1.47739	0.0033	5171	173.277	402.72	193.731	4346	158.131	358.261	185.226	5183	161.792	371.323	187.679	4347	150.822	345.895	172.582	7030	159.518	364.537	185.411	4399	152.523	354.87	173.375	4431	143.057	334.249	161.763	4777	161.301	403.522	170.583	5801	202.119
Golim4	0.0822545	1.05867	0.653162	-0.145388	-1.10603	0.427	-0.31947	-1.24787	0.0810328	-0.039876	-1.02803	0.827654	-0.42248	-1.34023	0.0210612	5166	16.5447	38.4522	193.544	4654	16.1843	36.6669	198.353	5646	16.8443	38.659	204.444	5190	17.21	39.4693	206.05	7905	17.1433	39.1765	208.489	5501	18.2289	42.4127	216.808	5686	17.545	40.9933	207.579	5415	17.4751	43.7169	193.365	4753	15.8274
Ubxn4	0.078708	1.05607	0.667611	-0.0300726	-1.02106	0.869643	-0.145905	-1.10642	0.42591	-0.243896	-1.18419	0.183352	-0.341165	-1.26678	0.0627993	5162	35.7535	83.0961	193.394	4015	30.1959	68.4115	171.119	5451	35.171	80.7199	197.383	5604	40.189	92.1693	222.487	6943	32.5638	74.4161	183.117	4769	34.1775	79.5201	187.958	5381	35.9091	83.9005	196.444	6020	42.0158	105.11	214.969	4751	34.2155
Rab6a	-0.100241	-1.07195	0.558142	-0.00597	-1.00415	0.97217	-0.282972	-1.2167	0.0983765	-0.0660034	-1.04681	0.699951	-0.455188	-1.37096	0.00786	5160	44.665	103.808	193.319	4930	46.3368	104.98	210.116	5674	45.7525	105.005	205.458	5327	47.7429	109.493	211.489	6817	39.9575	91.3124	179.794	4487	40.1871	93.5023	176.844	5322	44.3847	103.703	194.291	5182	45.1991	113.073	185.045	5213	46.9184
Hist1h1c	-0.323781	-1.25161	0.096416	-0.409409	-1.32814	0.0357276	-0.0866623	-1.06191	0.656844	-0.134098	-1.09741	0.491854	-0.953951	-1.93717	9.89e-07	5152	106.572	247.689	193.019	4680	105.118	238.154	199.461	4863	93.7089	215.069	176.091	3239	69.3727	159.099	128.593	6033	84.5064	193.117	159.116	4224	90.4077	210.349	166.478	3360	66.9651	156.462	122.664	2916	60.7815	152.055	104.128	3224	69.3428
Myl6	-0.10504	-1.07552	0.558471	0.00264	1.00183	0.988253	0.426454	1.34393	0.0174407	0.0234864	1.01641	0.895754	0.347543	1.27239	0.0527024	5152	250.004	581.045	193.019	4223	222.512	504.122	179.984	4976	224.937	516.245	180.183	4315	216.801	497.21	171.312	6700	220.158	503.113	176.708	4219	211.833	492.867	166.281	4306	201.32	470.378	157.199	4457	217.936	545.205	159.156	5566	280.836
Pdcd6ip	0.0326888	1.02292	0.841163	0.0750454	1.05339	0.645336	-0.0479572	-1.0338	0.768602	0.00493	1.00342	0.97587	0.0647065	1.04587	0.691521	5152	24.0841	55.9749	193.019	4372	22.192	50.278	186.334	5316	23.1499	53.1306	192.495	5073	24.5544	56.3129	201.405	7539	23.8647	54.5366	198.836	4685	22.6609	52.7247	184.647	5640	25.4024	59.352	205.9	6126	28.8568	72.1901	218.754	5361	26.0579
Ghr	0.222983	1.16714	0.264885	-0.228128	-1.17131	0.25396	-0.491164	-1.40558	0.0141067	-0.158953	-1.11648	0.427303	-0.655263	-1.5749	0.00106	5151	18.3608	42.6731	192.982	4039	15.6328	35.4175	172.142	5701	18.9304	43.4466	206.436	5584	20.6089	47.2643	221.693	8263	19.9446	45.5782	217.931	5773	21.2919	49.5395	227.528	5624	19.3147	45.1281	205.316	5162	18.541	46.3836	184.331	5034	18.6574
Pum2	0.00056	1.00039	0.997318	0.0374599	1.02631	0.822055	-0.0480941	-1.0339	0.772726	0.0513138	1.03621	0.757917	0.0412396	1.029	0.804447	5146	22.8732	53.1604	192.795	4702	22.6935	51.4141	200.399	5473	22.6616	52.0099	198.18	4860	22.3667	51.2956	192.949	7817	23.528	53.767	206.168	4875	22.4204	52.1651	192.136	5311	22.7444	53.1415	193.889	6116	27.393	68.5282	218.397	5451	25.1925
Asah1	0.0221176	1.01545	0.903957	0.115727	1.08352	0.527672	-0.375443	-1.29724	0.0404966	-0.0893143	-1.06386	0.626153	-0.326912	-1.25433	0.0745977	5139	48.9184	113.693	192.532	4281	44.2487	100.249	182.456	5528	49.0196	112.503	200.171	4784	47.1513	108.136	189.932	8683	55.9694	127.903	229.008	4184	41.2096	95.8813	164.902	6225	57.0918	133.393	227.256	5984	57.3985	143.592	213.683	5370	53.1503
Epb41l3	0.0558916	1.0395	0.76848	0.0197925	1.01381	0.916959	-0.545008	-1.45903	0.00411	0.0492045	1.03469	0.795665	-0.42012	-1.33804	0.0269941	5138	40.3115	93.6895	192.495	4598	39.171	88.7455	195.966	5310	38.8094	89.0704	192.277	4861	39.4884	90.5623	192.989	8499	45.1533	103.186	224.155	4730	38.398	89.3397	186.421	6019	45.4988	106.306	219.736	5906	46.6921	116.808	210.898	5075	41.4008
Cd47	0.0978821	1.0702	0.566911	0.143511	1.10459	0.400911	0.217782	1.16294	0.202111	0.00782	1.00543	0.963468	0.466991	1.38222	0.00627	5137	31.4135	73.0093	192.457	3964	26.3209	59.6324	168.945	4864	27.7082	63.5922	176.128	4550	28.8089	66.0701	180.641	7186	29.7564	68.0005	189.526	5206	32.94	76.6407	205.181	5223	30.7728	71.8997	190.676	6389	39.369	98.4883	228.146	6062	38.5443
Ctnnd1	0.0717723	1.05101	0.674445	-0.0465453	-1.03279	0.785261	-0.22385	-1.16785	0.190139	-0.0296872	-1.02079	0.862079	-0.228311	-1.17146	0.181599	5132	22.6271	52.5884	192.27	4495	21.5195	48.7544	191.577	5148	21.144	48.5271	186.411	5135	23.4418	53.7613	203.867	7382	22.0396	50.3657	194.695	5096	23.2479	54.0904	200.846	5434	23.0835	53.9339	198.379	5549	24.6531	61.6739	198.15	5142	23.5728
Creg1	0.292517	1.22478	0.107748	0.0537193	1.03794	0.767573	-0.379012	-1.30045	0.0370858	-0.0944082	-1.06763	0.603691	-0.127184	-1.09216	0.484518	5127	70.0449	162.794	192.083	4211	62.4684	141.528	179.473	4919	62.6035	143.679	178.119	5648	79.8945	183.23	224.234	9183	84.9543	194.141	242.195	5244	74.1292	172.475	206.679	6923	91.1273	212.916	252.738	6460	88.9326	222.48	230.681	6026	85.6013
37500	-0.0476551	-1.03358	0.768381	-0.0706977	-1.05022	0.662199	-0.109473	-1.07883	0.498742	-0.030275	-1.02121	0.851595	-0.258101	-1.1959	0.110772	5123	32.9186	76.5073	191.933	4537	31.6553	71.718	193.367	5492	32.8742	75.4486	198.868	4530	30.1386	69.1198	179.847	7190	31.2848	71.4932	189.631	4965	33.0103	76.8042	195.683	4878	30.1995	70.5601	178.081	5017	32.4845	81.2655	179.153	5063	33.8269
Itgav	0.104047	1.07478	0.544045	0.0618887	1.04383	0.718073	-0.268404	-1.20447	0.11743	-0.144513	-1.10536	0.399434	-0.246981	-1.18672	0.149965	5123	15.3869	35.7613	191.933	4011	13.081	29.6362	170.949	5235	14.6471	33.6162	189.562	5269	16.3857	37.5788	209.187	7188	14.6192	33.4083	189.579	4953	15.3925	35.8133	195.21	5451	15.7741	36.8557	199	5862	17.7414	44.3832	209.327	5919	18.4847
Itpr1	-0.0911182	-1.0652	0.626659	-0.0177485	-1.01238	0.924513	-0.288726	-1.22156	0.123299	0.0406971	1.02861	0.828057	-0.356896	-1.28067	0.0567876	5115	11.9039	27.6662	191.633	5496	13.8883	31.4653	234.239	5826	12.6305	28.9879	210.962	4764	11.4795	26.327	189.138	7841	12.3567	28.2379	206.801	5121	12.3313	28.691	201.831	5781	12.9624	30.2863	211.047	5577	13.0785	32.7181	199.15	5045	12.2079
Sorbs2	0.0179835	1.01254	0.92213	-0.0642603	-1.04555	0.726846	-0.438592	-1.35528	0.0171702	-0.00869	-1.00604	0.962377	-0.493554	-1.40791	0.00734	5112	8.48789	19.727	191.521	4460	8.04091	18.2174	190.085	5526	8.54728	19.6166	200.099	5073	8.72133	20.0014	201.405	7783	8.75071	19.9975	205.271	4625	7.94572	18.4871	182.283	5467	8.74578	20.4342	199.584	5450	9.11844	22.8113	194.615	4733	8.17115
Jak1	0.149368	1.10908	0.430939	0.271145	1.20677	0.152551	0.207947	1.15504	0.272297	0.113847	1.08211	0.547669	0.742307	1.67285	8.98e-05	5110	22.8169	53.0296	191.446	4300	20.848	47.2331	183.266	4996	20.781	47.6938	180.907	5107	23.6108	54.1488	202.755	7864	23.7775	54.3373	207.408	5228	24.1537	56.1978	206.048	6390	27.4901	64.2299	233.28	7168	32.2514	80.6824	255.963	7118	33.0469
Jund	0.0330198	1.02315	0.838683	0.0956958	1.06858	0.555016	0.150261	1.10977	0.353711	-0.0758613	-1.05399	0.639506	0.203115	1.15118	0.21025	5101	98.6853	229.358	191.109	3938	82.7246	187.42	167.837	4528	81.6041	187.287	163.961	4699	94.1264	215.869	186.557	7019	91.9517	210.132	185.121	4140	82.8725	192.818	163.167	5235	97.5786	227.989	191.114	5342	104.14	260.523	190.758	5313	106.875
Sec24c	0.00385	1.00267	0.981118	-0.0770898	-1.05489	0.635808	-0.0680348	-1.04829	0.675982	-0.174453	-1.12854	0.283931	-0.315725	-1.24464	0.0525349	5098	37.0019	85.9975	190.996	4351	34.2906	77.6883	185.439	5586	37.7688	86.682	202.272	5230	39.3038	90.139	207.638	7209	35.4312	80.9688	190.132	4636	34.8161	81.0058	182.716	4999	34.9581	81.6785	182.499	5365	39.2382	98.161	191.58	4927	37.183
Ubqln2	0.0781977	1.0557	0.67237	-0.120432	-1.08706	0.514816	-0.337013	-1.26314	0.0684485	-0.00342	-1.00238	0.985233	-0.382671	-1.30375	0.0385842	5098	49.1957	114.338	190.996	4896	51.3015	116.228	208.667	5717	51.3929	117.95	207.015	5462	54.5742	125.16	216.849	7945	51.9168	118.642	209.544	5432	54.2375	126.193	214.088	5953	55.3482	129.319	217.326	5703	55.4556	138.732	203.649	4706	47.219
Tln1	-0.0110892	-1.00772	0.959687	0.352054	1.27638	0.108399	0.541143	1.45513	0.0135256	0.0559145	1.03952	0.79849	0.938022	1.9159	1.88e-05	5094	16.7719	38.9802	190.846	3878	13.8641	31.4104	165.28	4369	13.4003	30.7545	158.203	4451	15.1736	34.7991	176.711	5788	12.9044	29.4897	152.654	4595	15.6539	36.4215	181.1	4964	15.7469	36.7922	181.221	6984	23.1709	57.9659	249.393	6179	21.1533
Gosr2	0.0533994	1.03771	0.750046	0.0292992	1.02052	0.861194	0.0054	1.00375	0.974296	-0.177226	-1.13071	0.290077	-0.0891303	-1.06373	0.594913	5089	50.2816	116.862	190.659	4009	43.0105	97.4442	170.863	4970	45.7448	104.988	179.966	4989	51.0387	117.052	198.07	6823	45.6499	104.321	179.952	4671	47.7529	111.106	184.095	5300	50.4538	117.884	193.487	5874	58.4826	146.304	209.755	4764	48.9426
Dnaja1	-0.0913321	-1.06535	0.644451	0.252379	1.19117	0.2021	-0.283607	-1.21723	0.15168	0.131357	1.09532	0.506687	0.0088	1.00612	0.96454	5088	19.0274	44.2224	190.622	5095	20.689	46.8727	217.149	5577	19.4286	44.59	201.946	5635	21.819	50.0396	223.717	6818	17.2654	39.4556	179.82	4283	16.5727	38.5594	168.803	5808	20.9267	48.8945	212.033	6954	26.2049	65.5561	248.321	6193	24.0808
Hdac6	0.106883	1.0769	0.59485	-0.376375	-1.29808	0.0611579	-0.52417	-1.43811	0.00919	-0.116961	-1.08445	0.561341	-0.910622	-1.87986	6.03e-06	5088	28.2255	65.5999	190.622	4874	29.359	66.5154	207.73	5303	27.4046	62.8956	192.024	4697	26.9789	61.8731	186.478	8819	33.1284	75.7064	232.595	5496	31.5467	73.3989	216.611	5176	27.6649	64.6382	188.96	3922	21.9239	54.8463	140.051	4498	25.9449
Wls	-0.0208505	-1.01456	0.90544	-0.0876274	-1.06262	0.617608	-0.420057	-1.33798	0.0167625	-0.00992	-1.0069	0.954956	-0.538459	-1.45242	0.00217	5082	27.1109	63.0096	190.397	4672	27.0629	61.3134	199.12	5624	27.9488	64.1445	203.648	4656	25.7177	58.9807	184.85	7895	28.52	65.175	208.225	4858	26.8151	62.3902	191.466	5498	28.2589	66.026	200.716	5015	26.9585	67.4413	179.081	4768	26.4474
Sstr3	0.0242985	1.01699	0.901739	0.00831	1.00577	0.966333	-0.467844	-1.38304	0.0174676	-0.00456	-1.00317	0.981512	-0.439803	-1.35642	0.0254979	5074	41.6843	96.8801	190.097	4683	41.7741	94.643	199.589	5500	42.0913	96.6026	199.157	5599	47.6257	109.224	222.288	7218	40.1537	91.7609	190.37	4725	40.164	93.4485	186.224	5751	45.5204	106.357	209.952	6037	49.9756	125.023	215.576	4946	42.2487
Cnot1	-0.0516934	-1.03648	0.748798	0.00218	1.00152	0.989203	0.0517234	1.0365	0.748551	0.00525	1.00365	0.974025	0.00747	1.00519	0.963099	5072	11.8157	27.4614	190.022	4688	11.8585	26.8665	199.802	5559	12.0638	27.6874	201.294	4728	11.4043	26.1545	187.708	7284	11.4905	26.2585	192.11	4830	11.6424	27.088	190.362	4866	10.9218	25.5184	177.643	5722	13.4321	33.6027	204.328	5292	12.8185
Kif21a	0.0423542	1.02979	0.833094	-0.137498	-1.1	0.493888	-0.490127	-1.40457	0.0147979	-0.19781	-1.14696	0.325644	-0.78308	-1.7208	9.92e-05	5061	25.2226	58.6208	189.61	4843	26.2077	59.376	206.408	5299	24.6012	56.4614	191.879	4902	25.2951	58.0115	194.616	7911	26.6976	61.0104	208.647	5128	26.4432	61.5248	202.107	5391	25.8859	60.4817	196.81	5399	27.1133	67.8285	192.794	4498	23.3083
Pak3	-0.503901	-1.41804	0.0123615	-0.100477	-1.07213	0.618156	-0.192138	-1.14246	0.340599	-0.413935	-1.33232	0.0402464	-1.21045	-2.3141	1.94e-09	5060	17.0942	39.7294	189.573	4142	15.1939	34.4232	176.532	5480	17.246	39.5807	198.433	3704	12.9562	29.7137	147.054	4681	10.7084	24.4713	123.458	3239	11.322	26.3426	127.657	3648	11.8739	27.7431	133.178	3843	13.0823	32.7276	137.23	2824	9.91977
Rpl38	-0.142186	-1.10358	0.403548	-0.262953	-1.19993	0.122626	0.446117	1.36237	0.00878	-0.0327713	-1.02298	0.847182	0.00821	1.0057	0.961534	5059	301.203	700.037	189.535	3781	244.434	553.788	161.146	4986	276.538	634.674	180.545	4048	249.542	572.298	160.711	6447	259.92	593.978	170.035	3820	235.326	547.528	150.555	3984	228.536	533.967	145.444	3295	197.681	494.532	117.662	3865	239.266
Eif4h	-0.0803993	-1.05731	0.612078	-0.148242	-1.10822	0.3499	0.188243	1.13937	0.235053	-0.0790192	-1.0563	0.617975	-0.119418	-1.0863	0.451249	5050	43.2029	100.41	189.198	4120	38.2719	86.7085	175.594	5106	40.6921	93.3913	184.891	4201	37.212	85.3418	166.786	6640	38.466	87.904	175.125	4517	39.9839	93.0295	178.026	4332	35.7068	83.4278	158.149	4085	35.2151	88.0966	145.872	4624	41.1318
Entpd3	-0.19541	-1.14505	0.373548	-0.298706	-1.23004	0.173945	-0.167432	-1.12306	0.446154	-0.44416	-1.36052	0.043424	-1.10571	-2.15204	4.91e-07	5050	43.5028	101.106	189.198	4160	38.9117	88.158	177.299	6113	49.0555	112.586	221.354	4365	38.9331	89.2888	173.297	6330	36.9247	84.3817	166.949	4394	39.165	91.1243	173.178	4340	36.021	84.162	158.441	4096	35.555	88.9469	146.265	3153	28.2415
Ctdsp2	0.114148	1.08234	0.50764	-0.0576149	-1.04074	0.738014	-0.0849837	-1.06068	0.62174	0.013546	1.00943	0.937309	-0.014905	-1.01038	0.931063	5048	32.1613	74.7473	189.123	4608	31.8778	72.2219	196.393	5088	30.1974	69.3051	184.239	4353	28.7152	65.8552	172.82	8214	35.4369	80.9818	216.639	5760	37.9708	88.3457	227.016	5455	33.4849	78.2365	199.146	5297	34.0063	85.0725	189.151	5713	37.8456
Bag6	-0.0202411	-1.01413	0.896709	-0.115154	-1.08309	0.4602	-0.0333824	-1.02341	0.830473	-0.0699792	-1.0497	0.653537	-0.238757	-1.17998	0.125765	5037	26.1532	60.7836	188.711	4310	24.2991	55.0519	183.692	5211	25.2047	57.8465	188.693	4673	25.1222	57.615	185.525	7140	25.1037	57.368	188.313	4549	24.4389	56.8613	179.287	4778	23.9023	55.8469	174.431	4649	24.3236	60.8495	166.012	4770	25.7518
Eif2s3x	-0.0027	-1.00187	0.986705	0.133543	1.09698	0.409109	0.071032	1.05047	0.660427	0.0185715	1.01296	0.908519	0.220449	1.1651	0.172941	5037	42.6395	99.1002	188.711	4046	37.1901	84.2576	172.44	4778	37.6786	86.475	173.013	4363	38.2415	87.7027	173.217	6671	38.2401	87.3877	175.943	4673	40.9307	95.2325	184.174	5145	41.963	98.0453	187.829	5503	46.9413	117.432	196.507	5613	49.4053
Hspa4	-0.100442	-1.0721	0.550012	0.154799	1.11327	0.356801	-0.117869	-1.08513	0.482764	-0.00166	-1.00115	0.992105	-0.0651732	-1.04621	0.69805	5019	29.2983	68.0933	188.037	4321	27.3887	62.0515	184.161	5112	27.7987	63.7999	185.108	4900	29.6163	67.9217	194.537	6424	25.3932	58.0296	169.429	3957	23.9004	55.6084	155.955	5278	29.6849	69.3578	192.684	5801	34.1227	85.3638	207.149	5005	30.3786
Pdxdc1	0.0594154	1.04204	0.734617	-0.1169	-1.0844	0.504762	-0.260035	-1.19751	0.138011	-0.168733	-1.12407	0.336048	-0.486252	-1.4008	0.00557	5008	20.2692	47.1084	187.624	4330	19.0292	43.1124	184.544	5337	20.1223	46.182	193.255	5079	21.2843	48.8132	201.643	7680	21.0484	48.1007	202.555	4693	19.6533	45.7268	184.963	5246	20.4569	47.797	191.516	5181	21.13	52.8604	185.009	4668	19.6445
Naca	-0.0778979	-1.05548	0.654234	0.118374	1.08551	0.496014	0.220464	1.16511	0.204524	0.0632878	1.04484	0.715535	0.324228	1.25199	0.0621056	5006	22.9658	53.3757	187.55	4177	20.8074	47.1409	178.023	4946	21.1375	48.512	179.097	4132	19.6273	45.0131	164.046	6616	20.5529	46.9684	174.492	4503	21.375	49.7327	177.474	4763	21.0529	49.1895	173.883	5440	25.1481	62.9122	194.258	5373	25.6298
Kcnj11	0.00395	1.00274	0.98436	-0.224711	-1.16854	0.264375	-0.449335	-1.36541	0.0257275	-0.203791	-1.15172	0.312132	-0.873891	-1.8326	1.45e-05	5003	43.9066	102.045	187.437	4605	43.8824	99.4196	196.265	5446	44.5231	102.184	197.202	4709	42.7895	98.1332	186.954	7888	46.8764	107.124	208.041	4756	43.1871	100.482	187.446	5272	44.5775	104.154	192.465	4331	38.3004	95.8149	154.656	4235	38.6448
Ehmt2	0.0339508	1.02381	0.836015	-0.135689	-1.09862	0.408073	-0.0278473	-1.01949	0.865182	-0.0643173	-1.04559	0.694927	-0.193903	-1.14385	0.237206	5001	29.4006	68.3312	187.362	4785	30.5452	69.203	203.936	5364	29.3763	67.4207	194.233	4910	29.8876	68.5439	194.934	7860	31.2903	71.5059	207.302	4995	30.3843	70.6943	196.865	5020	28.4344	66.4362	183.265	4902	29.0395	72.6472	175.046	5239	32.0248
Tmem248	0.097357	1.06981	0.598042	-0.0417435	-1.02936	0.821118	-0.0982447	-1.07047	0.594614	-0.290128	-1.22275	0.116183	-0.332759	-1.25942	0.0716717	5000	39.488	91.7756	187.325	3906	33.4957	75.8874	166.473	5141	37.8225	86.8054	186.158	5166	42.2433	96.8806	205.097	7040	37.6491	86.0373	185.675	4744	38.7661	90.1962	186.973	5623	42.7862	99.9687	205.279	5391	42.9022	107.327	192.508	4573	37.5521
H2-Ab1	0.341644	1.2672	0.618478	1.71057	3.2729	0.0126271	1.39713	2.63378	0.0415953	0.0650179	1.0461	0.924454	3.51436	11.4269	2.99e-07	4999	98.5434	229.029	187.287	1083	23.1811	52.5189	46.1574	612	11.2384	25.7929	22.1608	1073	21.9005	50.2264	42.5996	3335	44.5172	101.732	87.9583	4906	100.066	232.82	193.357	1959	37.2066	86.9321	71.5173	11977	237.907	595.166	427.688	15695	321.695
Pla2g2f	0.181265	1.13388	0.401643	-0.160682	-1.11782	0.457148	-0.409282	-1.32802	0.0583341	-0.194638	-1.14444	0.368191	-0.583337	-1.49831	0.00699	4999	65.4424	152.097	187.287	4317	61.3649	139.028	183.99	5438	66.3168	152.202	196.912	5015	67.9761	155.896	199.103	9059	80.3053	183.517	238.925	5231	70.8556	164.858	206.166	5681	71.6543	167.418	207.397	4983	65.7329	164.442	177.939	5345	72.7548
Cct5	-0.121701	-1.08802	0.445245	0.00978	1.0068	0.951101	-0.0409507	-1.02879	0.797239	-0.077779	-1.05539	0.625539	-0.230654	-1.17337	0.147951	4992	57.3477	133.284	187.025	4164	51.9414	117.678	177.469	5077	54.3321	124.696	183.84	4199	49.9455	114.545	166.706	6691	52.0499	118.946	176.47	4071	48.39	112.588	160.448	4662	51.6006	120.563	170.196	5104	59.0837	147.808	182.259	4338	51.8166
Enpp5	0.168705	1.12405	0.349845	0.0241029	1.01685	0.893698	-0.477746	-1.39257	0.00811	-0.0450873	-1.03175	0.802805	-0.330025	-1.25704	0.0675759	4992	33.1597	77.0677	187.025	4157	29.9832	67.9295	177.171	4554	28.1797	64.6745	164.902	5009	34.4505	79.0086	198.864	7699	34.6304	79.1387	203.056	4891	33.616	78.2136	192.766	5798	37.1069	86.6992	211.668	5594	37.4432	93.6707	199.757	5409	37.3586
Hnrnpdl	-0.0736019	-1.05234	0.66513	-0.31342	-1.24265	0.0654541	0.154185	1.11279	0.364814	0.0885565	1.06331	0.60244	-0.14428	-1.10518	0.396123	4992	33.435	77.7076	187.025	4114	29.9194	67.785	175.338	4737	29.5555	67.8319	171.529	3843	26.6505	61.1201	152.573	6688	30.3326	69.3173	176.391	4523	31.3448	72.9293	178.262	4030	26.0059	60.762	147.123	3218	21.7184	54.3323	114.912	4092	28.4971
Hspa13	0.00245	1.0017	0.990413	-0.124368	-1.09003	0.541878	0.0103066	1.00717	0.959683	-0.425437	-1.34298	0.0369846	-0.537049	-1.451	0.00847	4979	27.26	63.356	186.538	3536	21.0212	47.6253	150.704	5246	26.7559	61.4067	189.96	5199	29.4722	67.5912	206.408	5473	20.2907	46.369	144.347	4504	25.5149	59.365	177.514	4572	24.1174	56.3495	166.91	5053	27.8771	69.7393	180.438	3838	21.8487
Tax1bp1	0.0449905	1.03168	0.777598	0.0566062	1.04002	0.722202	-0.0904109	-1.06467	0.570066	0.0222073	1.01551	0.889035	0.033393	1.02342	0.833916	4964	16.033	37.263	185.976	3998	14.0213	31.7665	170.395	4800	14.4422	33.1459	173.81	4552	15.2228	34.9119	180.721	6836	14.9511	34.1669	180.295	4725	15.7906	36.7396	186.224	5188	16.1445	37.7212	189.399	5529	17.9948	45.017	197.436	5097	17.1174
Kdelr2	-0.0253843	-1.01775	0.886434	-0.0657341	-1.04662	0.711497	-0.16981	-1.12491	0.339423	-0.246126	-1.18602	0.166354	-0.507054	-1.42115	0.00436	4963	87.5636	203.51	185.939	3946	75.5959	171.269	168.178	5496	90.3305	207.315	199.013	4849	88.581	203.151	192.512	6733	80.4407	183.826	177.578	4402	80.3605	186.973	173.494	4966	84.4165	197.236	181.294	5218	92.7682	232.075	186.33	4245	77.8745
Thrap3	-0.0345816	-1.02426	0.82382	-0.157485	-1.11534	0.31073	0.125499	1.09088	0.419093	0.0390983	1.02747	0.801129	-0.0274692	-1.01922	0.859597	4960	17.3335	40.2854	185.826	4119	15.6299	35.411	175.552	5329	17.3483	39.8156	192.965	4450	16.1017	36.9276	176.671	6994	16.5507	37.8223	184.462	4569	16.521	38.4391	180.075	4603	15.4983	36.2114	168.042	4439	15.6316	39.1051	158.513	4447	16.1588
Ap2b1	-0.0965647	-1.06922	0.553309	0.109081	1.07854	0.502988	-0.0279651	-1.01957	0.863604	-0.00189	-1.00131	0.99073	-0.0173399	-1.01209	0.915195	4958	18.2744	42.4723	185.751	4032	16.1369	36.5595	171.844	4916	16.8794	38.7394	178.011	4510	17.2117	39.4731	179.053	6006	14.9903	34.2564	158.404	4156	15.8499	36.8775	163.798	4612	16.3782	38.2673	168.371	5672	21.0663	52.701	202.542	4740	18.1657
Tubb5	-0.552252	-1.46637	0.0499445	0.362114	1.28531	0.198654	0.867072	1.82396	0.00207	0.00726	1.00504	0.979422	0.684191	1.6068	0.015067	4958	48.0891	111.766	185.751	3851	40.5579	91.8876	164.129	4513	40.7769	93.5858	163.418	2855	28.6718	65.7558	113.348	3926	25.7857	58.9264	103.546	3379	33.9111	78.9001	133.175	2776	25.9418	60.6123	101.344	4778	46.6984	116.824	170.618	4979	50.2135
Rps26	-0.00704	-1.00489	0.972871	0.181781	1.13428	0.379909	0.467326	1.38254	0.0238879	0.0602683	1.04266	0.770682	0.702332	1.62713	0.000689	4931	355.976	827.338	184.74	3995	313.158	709.488	170.267	4668	313.924	720.478	169.03	4196	313.639	719.298	166.587	6569	321.124	733.844	173.253	4609	344.275	801.016	181.652	4532	315.222	736.506	165.45	5729	416.754	1042.58	204.578	6197	465.163
Ywhah	-0.210506	-1.15709	0.206787	0.174266	1.12839	0.295904	0.0948359	1.06794	0.569173	-0.048682	-1.03432	0.770037	0.00992	1.0069	0.952556	4927	69.9174	162.498	184.59	3862	59.5082	134.821	164.598	4348	57.4778	131.916	157.443	3785	55.6132	127.543	150.27	5418	52.063	118.976	142.896	3673	53.9308	125.479	144.762	4285	58.5861	136.885	156.433	4855	69.4236	173.675	173.368	4596	67.8142
Ctbp1	-0.0684918	-1.04862	0.665025	-0.0627008	-1.04442	0.691842	-0.00321	-1.00223	0.98379	-0.0785919	-1.05599	0.619208	-0.212998	-1.15909	0.178157	4917	35.4489	82.3883	184.215	4172	32.6595	73.9929	177.81	4950	33.2442	76.2979	179.242	4386	32.7402	75.086	174.13	6698	32.6991	74.7252	176.655	4190	31.2558	72.722	165.138	4599	31.9453	74.6393	167.896	4540	32.9818	82.5096	162.119	4596	34.4525
Atf4	-0.0133273	-1.00928	0.942138	-0.00204	-1.00141	0.991147	0.0569424	1.04026	0.756373	-0.0488921	-1.03447	0.789897	-0.00731	-1.00508	0.968221	4912	91.9421	213.686	184.028	3991	81.1147	183.772	170.096	5292	92.275	211.778	191.626	5490	106.399	244.015	217.961	6645	84.2245	192.473	175.257	3745	72.5305	168.755	147.6	4524	81.5867	190.625	165.158	5741	108.283	270.888	205.006	4752	92.4848
Setd5	-0.0248302	-1.01736	0.883504	-0.104034	-1.07477	0.539279	-0.164319	-1.12064	0.332306	0.0173488	1.0121	0.918472	-0.275835	-1.21069	0.103647	4898	13.1167	30.4851	183.503	4595	13.3614	30.2715	195.839	5858	14.6138	33.5397	212.121	4870	13.5034	30.9687	193.346	7274	13.1907	30.1438	191.847	4979	13.7963	32.0994	196.235	4953	12.7795	29.859	180.819	5471	14.7635	36.9333	195.365	4610	12.8365
Set	-0.0820614	-1.05853	0.622265	0.0255682	1.01788	0.877997	0.281951	1.21584	0.0902643	-0.0301441	-1.02111	0.856191	0.195314	1.14497	0.24069	4892	38.7869	90.1462	183.278	4247	36.5631	82.8369	181.007	5009	36.9963	84.9091	181.378	4359	35.7845	82.0679	173.058	6365	34.1731	78.0937	167.872	4432	36.359	84.5955	174.676	4434	33.8716	79.1399	161.872	5012	40.0429	100.174	178.974	5144	42.407
Anxa6	-0.02122	-1.01482	0.902477	0.0668376	1.04742	0.699464	0.17993	1.13283	0.298417	0.0230358	1.0161	0.894041	0.248583	1.18804	0.150944	4887	53.823	125.092	183.091	4151	49.6409	112.466	176.915	4950	50.7854	116.556	179.242	4572	52.1364	119.569	181.515	6775	50.5269	115.466	178.686	4343	49.4913	115.15	171.168	4736	50.2549	117.419	172.897	5550	61.5934	154.086	198.186	5190	59.4334
Cap1	0.0483602	1.03409	0.799293	0.256891	1.1949	0.176565	0.434691	1.35162	0.0220937	0.0406864	1.0286	0.830273	0.780629	1.71788	3.99e-05	4873	45.0056	104.599	182.567	3723	37.3358	84.5875	158.674	4290	36.9093	84.7094	155.343	4236	40.5075	92.8996	168.175	6406	40.0631	91.5538	168.954	4476	42.7734	99.5198	176.41	4834	43.0148	100.503	176.475	6125	57.0022	142.601	218.718	6111	58.6841
Tjp1	-0.072953	-1.05187	0.695314	-0.0761629	-1.05421	0.682641	-0.465794	-1.38108	0.0124532	0.0167684	1.01169	0.928349	-0.598142	-1.51377	0.00133	4871	20.1236	46.77	182.492	4641	20.819	47.1673	197.799	5319	20.4703	46.9808	192.603	4575	19.5698	44.8813	181.634	6809	19.0483	43.53	179.583	4654	19.8942	46.2873	183.425	4999	19.8981	46.4912	182.499	4890	20.3569	50.9262	174.618	4463	19.1713
Tmed9	-0.141513	-1.10306	0.474394	-0.218808	-1.16377	0.268884	0.286014	1.21927	0.148272	-0.302526	-1.2333	0.126148	-0.376833	-1.29849	0.0568359	4857	110.376	256.528	181.967	3279	80.9111	183.311	139.751	4809	101.805	233.649	174.136	4084	96.0947	220.383	162.141	5626	86.5749	197.844	148.382	3529	82.9793	193.066	139.086	3742	81.9312	191.43	136.609	3414	78.1779	195.575	121.911	3576	84.4968
Pclo	-0.047143	-1.03322	0.849441	0.0377073	1.02648	0.879308	-0.509833	-1.42389	0.0401094	-0.0117418	-1.00817	0.962306	-0.53101	-1.44494	0.0325447	4854	6.97495	16.2108	181.855	5547	8.65488	19.6084	236.413	6315	8.45324	19.4008	228.669	5084	7.56408	17.3474	201.842	7913	7.69963	17.5955	208.7	5470	8.13283	18.9225	215.586	5857	8.10882	18.946	213.822	6802	9.84903	24.639	242.894	5204	7.77529
Tulp4	0.167524	1.12313	0.357797	-0.110124	-1.07932	0.545423	-0.304646	-1.23512	0.0945071	0.0378177	1.02656	0.835592	-0.209429	-1.15623	0.250471	4833	8.63847	20.077	181.068	4467	8.66957	19.6417	190.383	5246	8.73487	20.0471	189.96	5087	9.41435	21.5908	201.961	7555	9.14412	20.8965	199.258	5820	10.7636	25.0433	229.38	5480	9.43716	22.0496	200.059	5832	10.504	26.2774	208.256	4921	9.14558
Pde3b	0.0390134	1.02741	0.838026	-0.125557	-1.09093	0.510602	-0.434938	-1.35185	0.0227396	-0.070921	-1.05039	0.710471	-0.592402	-1.50775	0.00192	4830	22.592	52.5069	180.956	4596	23.3426	52.8847	195.881	5558	24.2177	55.5814	201.258	5077	24.588	56.39	201.564	7397	23.4288	53.5404	195.091	5006	24.2276	56.3698	197.299	5252	23.6686	55.301	191.735	5252	24.7541	61.9266	187.544	4621	22.474
Dag1	-0.036791	-1.02583	0.830315	-0.155047	-1.11346	0.366541	-0.158855	-1.1164	0.355017	0.00266	1.00185	0.987636	-0.348032	-1.27282	0.0427111	4825	24.4928	56.9247	180.768	4276	23.569	53.3976	182.243	4860	22.9819	52.745	175.983	4318	22.6951	52.0488	171.431	6882	23.6561	54.0598	181.508	4372	22.9633	53.4281	172.311	4446	21.7446	50.8056	162.31	4407	22.5424	56.3936	157.37	4258	22.4742
Ndfip1	0.0721214	1.05126	0.665079	-0.0771563	-1.05494	0.643206	-0.208214	-1.15526	0.211382	-0.074721	-1.05316	0.653867	-0.28797	-1.22092	0.0840217	4817	167.143	388.463	180.469	4154	156.509	354.584	177.043	4723	152.664	350.374	171.022	4604	165.407	379.344	182.785	7014	164.802	376.613	184.989	4766	171.111	398.119	187.84	4977	166.387	388.758	181.696	5042	176.29	441.02	180.045	4615	166.502
Rab3gap2	0.163254	1.11981	0.374483	-0.208904	-1.15581	0.25573	-0.299635	-1.23083	0.103229	-0.205499	-1.15309	0.264051	-0.550783	-1.46488	0.00276	4817	17.869	41.5301	180.469	4437	17.8721	40.4908	189.105	5295	18.2978	41.9947	191.734	5006	19.2275	44.0963	198.745	8010	20.1207	45.9807	211.258	5545	21.2833	49.5193	218.542	5380	19.2286	44.927	196.408	4966	18.5629	46.4383	177.332	4759	18.356
Nell1	0.106503	1.07662	0.624577	-0.203374	-1.15139	0.350046	-0.447405	-1.36359	0.0399125	-0.258943	-1.1966	0.234733	-0.803219	-1.74499	0.000227	4812	21.3562	49.6349	180.281	3929	18.934	42.8967	167.454	4574	18.9105	43.401	165.627	4255	19.5527	44.8421	168.93	7527	22.6208	51.694	198.519	4699	21.5783	50.2057	185.199	4745	20.2897	47.4063	173.226	4354	19.4717	48.7117	155.478	4234	19.5383
Rangap1	-0.0977633	-1.07011	0.573809	-0.0168369	-1.01174	0.922834	-0.102915	-1.07394	0.55377	-0.246957	-1.1867	0.155509	-0.464472	-1.37981	0.00756	4811	48.3491	112.37	180.244	4060	44.3038	100.374	173.037	4762	44.5811	102.317	172.434	4336	45.1181	103.474	172.145	6068	41.2939	94.3664	160.039	4040	42.0095	97.7424	159.226	4557	44.1238	103.094	166.363	4661	47.2006	118.08	166.44	4275	44.6711
Lasp1	-0.0681405	-1.04836	0.673937	0.00265	1.00184	0.986923	0.0690696	1.04904	0.669605	-0.00637	-1.00443	0.968587	-0.00279	-1.00194	0.986256	4805	23.873	55.4842	180.019	4306	23.23	52.6297	183.521	5098	23.5951	54.1524	184.601	4354	22.3981	51.3677	172.86	6953	23.3923	53.4571	183.381	4217	21.6786	50.439	166.202	4878	23.3505	54.5578	178.081	5070	25.3827	63.4991	181.045	4608	23.8048
Hook1	-0.0258987	-1.01811	0.901079	-0.0893823	-1.06391	0.66794	-0.304488	-1.23498	0.144035	-0.249465	-1.18877	0.231596	-0.669234	-1.59023	0.00133	4797	18.6099	43.252	179.719	3924	16.5297	37.4495	167.241	5024	18.1565	41.6704	181.921	4522	18.1641	41.6574	179.53	6176	16.2244	37.0767	162.888	4494	18.0393	41.9717	177.119	4952	18.5095	43.247	180.783	4831	18.8854	47.2451	172.511	3777	15.2356
Snrnp200	0.132146	1.09592	0.420388	-0.0572695	-1.04049	0.726856	-0.0248106	-1.01735	0.879701	-0.0500917	-1.03533	0.759904	-2.55e-05	-1.00002	0.999876	4797	19.7976	46.0123	179.719	4203	18.8349	42.6721	179.132	4957	19.0576	43.7386	179.495	4693	20.054	45.9918	186.319	7897	22.0695	50.434	208.278	4951	21.1421	49.1908	195.131	5313	21.1263	49.3609	193.962	5262	21.8831	54.7442	187.901	5181	22.2328
Atp6v0c	-0.0077	-1.00535	0.962197	-0.0226769	-1.01584	0.888903	-0.182652	-1.13497	0.260563	-0.115187	-1.08312	0.478135	-0.328212	-1.25546	0.0433073	4795	45.7248	106.271	179.644	3973	41.138	93.2018	169.329	4976	44.203	101.449	180.183	4489	44.3222	101.648	178.22	7020	45.3302	103.59	185.148	4130	40.7498	94.8117	162.773	4905	45.0654	105.294	179.067	4867	46.767	116.996	173.796	4627	45.8776
Cad	-0.281175	-1.21518	0.17125	0.176472	1.13012	0.390497	0.062578	1.04433	0.76062	-0.359664	-1.28313	0.0799975	-0.401789	-1.32114	0.0505702	4793	18.9011	43.9289	179.569	3351	14.3488	32.5086	142.819	4301	15.8	36.2622	155.741	3759	15.3484	35.1998	149.238	4990	13.325	30.4509	131.608	2858	11.6615	27.1326	112.641	4071	15.4676	36.1395	148.62	4780	18.9943	47.5175	170.69	3508	14.3839
Pde4dip	0.0253164	1.0177	0.884127	0.0161903	1.01129	0.925725	-0.229776	-1.17265	0.18585	-0.0964422	-1.06913	0.578811	-0.284711	-1.21817	0.101317	4786	9.1619	21.2935	179.307	4330	9.00041	20.3912	184.544	5134	9.15539	21.0123	185.904	5144	10.1958	23.3831	204.224	6395	8.28974	18.944	168.664	4740	9.38868	21.8444	186.815	5109	9.42301	22.0166	186.515	5534	10.675	26.7053	197.614	5083	10.1174
Parva	0.0908728	1.06501	0.583371	-0.120232	-1.08691	0.467977	-0.20436	-1.15218	0.217483	-0.0863201	-1.06166	0.60252	-0.32004	-1.24836	0.0535326	4785	15.2023	35.3323	179.27	4217	14.5477	32.959	179.728	4647	13.7534	31.5649	168.27	4548	14.9609	34.3112	180.562	7213	15.5178	35.462	190.238	4837	15.9007	36.9958	190.638	4737	14.5001	33.8791	172.934	4969	15.9079	39.7963	177.439	4651	15.3643
Dnajb11	-0.451012	-1.367	0.0221383	0.03534	1.0248	0.857786	0.0666881	1.04731	0.735147	-0.198623	-1.1476	0.313652	-0.547607	-1.46166	0.00547	4778	47.6465	110.737	179.007	3506	37.9628	86.0081	149.426	4905	45.5651	104.575	177.612	3521	36.3546	83.3755	139.789	4392	29.6575	67.7745	115.836	2909	30.0152	69.8357	114.651	3306	31.7635	74.2145	120.692	4128	41.4801	103.77	147.407	3114	32.288
Wsb2	0.0756113	1.05381	0.678499	-0.0461988	-1.03254	0.800018	-0.359053	-1.28258	0.0490615	-0.170648	-1.12556	0.349909	-0.500288	-1.4145	0.00613	4777	26.3192	61.1696	178.97	3852	23.0444	52.2092	164.172	4621	23.7171	54.4325	167.328	4504	25.6936	58.9256	178.815	7365	27.4776	62.7928	194.247	4181	23.8348	55.4558	164.783	4981	26.4409	61.7782	181.842	5015	27.8422	69.6521	179.081	4479	25.6588
Larp1	-0.00977	-1.00679	0.951232	-0.0531992	-1.03756	0.739026	0.0340085	1.02385	0.831311	-0.0495598	-1.03495	0.75617	-0.0785179	-1.05593	0.622933	4770	22.54	52.3862	178.708	4191	21.5038	48.7188	178.62	4715	20.7552	47.6345	170.732	4513	22.0806	50.6394	179.172	6656	21.2979	48.6708	175.547	4306	21.0534	48.9845	169.71	4558	20.7516	48.4854	166.399	4904	23.3508	58.416	175.118	4587	22.5373
Snrnp70	-0.0628198	-1.04451	0.727844	-0.280466	-1.21459	0.120395	-0.069732	-1.04952	0.699461	0.00505	1.0035	0.977713	-0.407973	-1.32682	0.0238653	4767	28.3608	65.9145	178.595	4954	32.003	72.5057	211.139	6503	36.0409	82.7164	235.477	5146	31.6995	72.6994	204.303	7392	29.7799	68.0541	194.959	5058	31.1362	72.4438	199.348	4838	27.7319	64.7948	176.621	4168	24.9871	62.5096	148.836	4683	28.9691
Cox8a	-0.0510103	-1.03599	0.775385	-0.16785	-1.12338	0.347877	0.068812	1.04885	0.70033	-0.115016	-1.08299	0.519946	-0.265064	-1.20169	0.138217	4762	281.959	655.312	178.408	3584	230.423	522.045	152.75	4517	249.147	571.809	163.563	4073	249.701	572.662	161.704	6394	256.364	585.853	168.637	3732	228.64	531.97	147.087	4115	234.751	548.488	150.227	3544	211.449	528.976	126.553	4152	255.618
Ern1	0.0111098	1.00773	0.951843	-0.0952174	-1.06823	0.604726	-0.251003	-1.19003	0.172525	0.0280254	1.01962	0.878954	-0.307085	-1.23721	0.0951474	4761	18.7979	43.689	178.371	4296	18.4178	41.7272	183.095	5764	21.2004	48.6564	208.717	4949	20.232	46.3999	196.482	7168	19.1645	43.7954	189.051	4798	19.6013	45.6059	189.101	5325	20.2569	47.3295	194.4	5022	19.9804	49.9843	179.331	4594	18.86
Matr3	-0.029045	-1.02034	0.85313	0.0567403	1.04011	0.71754	-0.135432	-1.09842	0.387819	0.0172368	1.01202	0.912474	-0.0904997	-1.06474	0.564012	4759	20.6135	47.9088	178.296	4248	19.9794	45.2652	181.05	4987	20.1226	46.1828	180.581	4365	19.5763	44.8961	173.297	6565	19.2557	44.0039	173.147	4640	20.7954	48.3842	182.874	5182	21.626	50.5284	189.18	5151	22.4825	56.2437	183.938	4960	22.3386
Nbas	-0.285449	-1.21879	0.171452	0.243975	1.18425	0.242425	-0.277098	-1.21176	0.184224	-0.14594	-1.10645	0.484484	-0.464513	-1.37985	0.0260646	4756	21.201	49.2741	178.183	3899	18.8725	42.7573	166.175	5095	21.1576	48.5582	184.492	3813	17.5991	40.3617	151.381	5245	15.8324	36.1809	138.333	3660	16.8814	39.2776	144.25	5164	22.179	51.8205	188.522	5046	22.6661	56.7032	180.188	4062	18.8275
Rps11	-0.127508	-1.09241	0.596891	0.280072	1.21426	0.245256	0.783544	1.72135	0.00114	0.0939278	1.06727	0.696367	1.03004	2.04207	1.9e-05	4751	177.24	411.931	177.996	3632	147.124	333.323	154.796	4436	154.162	353.812	160.63	3496	135.038	309.696	138.796	5607	141.643	323.688	147.881	4187	161.619	376.036	165.02	4020	144.492	337.601	146.758	5091	191.38	478.769	181.795	6153	238.672
Herc2	-0.00421	-1.00292	0.982078	0.0547243	1.03866	0.770174	-0.12126	-1.08768	0.517357	0.0602235	1.04263	0.747769	-0.0105204	-1.00732	0.955215	4741	9.45843	21.9827	177.621	4190	9.07663	20.5639	178.578	5071	9.42433	21.6295	183.623	4667	9.64041	22.1093	185.286	6377	8.61495	19.6872	168.189	4690	9.68133	22.5253	184.844	5197	9.98947	23.3401	189.727	5835	11.7302	29.3451	208.363	4504	9.34298
Rab14	0.000511	1.00035	0.997425	0.00324	1.00225	0.983657	-0.183502	-1.13564	0.24615	-0.0186696	-1.01302	0.906081	-0.19842	-1.14744	0.209979	4735	28.1341	65.3876	177.397	4207	27.1424	61.4934	179.302	5052	27.9631	64.1772	182.935	4512	27.7582	63.6605	179.133	6852	27.5688	63.0013	180.717	4566	28.0713	65.3128	179.957	5129	29.3621	68.6036	187.245	5098	30.5231	76.3587	182.045	4807	29.6979
Eif3b	-0.0807068	-1.05754	0.643444	-0.0590589	-1.04179	0.73483	0.147839	1.10791	0.396317	-0.104813	-1.07536	0.547456	-0.09674	-1.06935	0.578929	4732	45.6365	106.066	177.284	3516	36.8195	83.4178	149.852	4406	39.584	90.8481	159.543	4169	41.6302	95.4743	165.515	5504	35.9446	82.1419	145.164	3804	37.9595	88.3195	149.925	3955	36.7498	85.8647	144.385	4385	42.614	106.606	156.585	3942	39.5295
Hspd1	-0.0226956	-1.01586	0.896124	0.307688	1.23772	0.0765413	-0.233034	-1.1753	0.179638	-0.030155	-1.02112	0.862169	0.0218044	1.01523	0.900155	4728	57.7481	134.215	177.134	3864	51.2459	116.102	164.683	4711	53.6021	123.021	170.587	4587	58.0094	133.038	182.11	6079	50.2782	114.898	160.329	4113	51.9795	120.939	162.103	5636	66.3242	154.965	205.754	6588	81.0829	202.843	235.252	5130	65.1502
Cct8	-0.0536297	-1.03787	0.757775	0.000663	1.00046	0.996959	0.0298929	1.02094	0.863457	-0.122139	-1.08835	0.48221	-0.145214	-1.10589	0.403654	4712	49.2404	114.441	176.535	3632	41.212	93.3694	154.796	4251	41.3824	94.9754	153.931	4219	45.6493	104.692	167.5	5692	40.278	92.0449	150.123	3812	41.2175	95.8998	150.24	4236	42.6494	99.649	154.644	4662	49.0912	122.81	166.476	4105	44.6033
Ppp2ca	-0.0942009	-1.06747	0.546173	0.00982	1.00683	0.949847	0.0471307	1.03321	0.762584	-0.0466465	-1.03286	0.764878	-0.0838994	-1.05988	0.590818	4701	20.2536	47.0721	176.123	4102	19.1897	43.476	174.827	4779	19.1804	44.0203	173.05	4153	18.526	42.4875	164.88	6297	18.371	41.9821	166.079	4053	18.0676	42.0375	159.739	4466	18.5383	43.3143	163.04	4632	20.1092	50.3067	165.405	4638	20.7769
Nktr	-0.035492	-1.02491	0.848604	-0.0800587	-1.05706	0.666756	-0.119198	-1.08613	0.521467	-0.0249666	-1.01746	0.89318	-0.259715	-1.19724	0.162494	4696	8.68064	20.175	175.935	4543	9.1186	20.659	193.622	5770	9.93591	22.8036	208.934	4987	9.54491	21.8902	197.991	6439	8.0599	18.4188	169.824	4992	9.54797	22.215	196.747	4991	8.88898	20.7688	182.207	5428	10.1106	25.2935	193.829	4419	8.49348
Epm2aip1	0.00938	1.00653	0.960609	-0.115115	-1.08306	0.544613	-0.386672	-1.30737	0.0419438	-0.131652	-1.09555	0.488838	-0.624055	-1.5412	0.00103	4692	21.1317	49.1131	175.786	4300	21.0284	47.6418	183.266	5500	23.0753	52.9595	199.157	5212	24.3047	55.7402	206.924	6496	19.8112	45.2733	171.328	4661	21.7205	50.5365	183.701	5060	21.9568	51.3013	184.726	5029	22.8231	57.0958	179.581	4322	20.2395
mt-Nd4l	-0.0689466	-1.04895	0.759861	-0.277093	-1.21175	0.219395	-0.276988	-1.21166	0.21976	0.337791	1.26382	0.134422	-0.285236	-1.21861	0.206075	4692	509.794	1184.83	175.786	4370	515.561	1168.05	186.249	5894	596.561	1369.15	213.424	4660	524.242	1202.29	185.009	6811	501.112	1145.16	179.635	4668	524.784	1221	183.977	5129	536.921	1254.5	187.245	3810	417.135	1043.54	136.052	3622	409.188
Abr	0.0551037	1.03893	0.730316	0.0554219	1.03916	0.728708	-0.1661	-1.12202	0.298529	-0.0576767	-1.04079	0.718143	-0.113252	-1.08166	0.478703	4688	15.5478	36.1352	175.636	3946	14.2102	32.1944	168.178	4661	14.4002	33.0494	168.777	4612	15.8372	36.3209	183.103	6837	15.3544	35.0885	180.321	4289	14.718	34.2441	169.04	5231	16.715	39.054	190.968	5199	17.3746	43.4656	185.652	4948	17.0627
Akap11	0.0398991	1.02804	0.822934	-0.0752712	-1.05356	0.672874	-0.249811	-1.18905	0.161259	-0.0163707	-1.01141	0.92687	-0.301554	-1.23247	0.090904	4679	16.0303	37.2566	175.298	4048	15.0588	34.1171	172.526	4560	14.5533	33.4008	165.12	4231	15.0086	34.4206	167.977	6578	15.2605	34.874	173.49	4716	16.7177	38.8966	185.869	4824	15.9234	37.2046	176.11	4948	17.0818	42.733	176.689	4133	14.7228
Btg1	-0.139843	-1.10179	0.567489	0.493878	1.40823	0.0433867	0.284481	1.21797	0.244319	0.100057	1.07182	0.682091	0.738573	1.66852	0.00251	4676	30.1183	69.9991	175.186	4229	29.577	67.0094	180.24	4409	26.4548	60.7155	159.652	3941	26.2828	60.2767	156.463	6197	27.0287	61.7669	163.442	3744	24.9519	58.0551	147.56	5215	32.3631	75.6155	190.384	7169	46.5296	116.402	255.999	5930	39.7144
Atf6	0.0277102	1.01939	0.882473	0.0708337	1.05032	0.705416	-0.100061	-1.07182	0.593273	-0.151621	-1.11082	0.418405	-0.153138	-1.11199	0.413972	4659	20.7485	48.2225	174.549	3451	16.6879	37.8079	147.081	4328	17.9552	41.2085	156.719	3993	18.4121	42.2262	158.528	5666	17.0867	39.0473	149.437	4562	21.0215	48.9102	179.8	4992	21.4196	50.0461	182.243	5380	24.1431	60.398	192.115	3857	17.86
Scfd1	-0.151556	-1.11077	0.454223	-0.0798562	-1.05691	0.693387	-0.119337	-1.08624	0.55576	-0.300857	-1.23188	0.137641	-0.651605	-1.57092	0.0013	4652	71.7925	166.856	174.287	3321	55.6506	126.081	141.541	4640	66.7061	153.095	168.016	3956	63.2127	144.972	157.059	5152	53.8397	123.037	135.88	3622	57.8363	134.566	142.752	4111	61.1262	142.82	150.08	4094	63.6652	159.269	146.193	3243	52.0384
Pi4ka	0.0926197	1.0663	0.594972	0.0374964	1.02633	0.829519	-0.229826	-1.17269	0.186942	-0.047134	-1.03321	0.786703	-0.146844	-1.10714	0.399376	4651	13.3327	30.987	174.249	3818	11.8841	26.9246	162.723	4609	12.3079	28.2476	166.894	4500	13.3565	30.6317	178.656	7093	13.7685	31.4644	187.073	4351	12.9054	30.0268	171.483	5178	14.3012	33.4144	189.034	5414	15.6388	39.1232	193.329	4731	14.1014
Glud1	-0.0409008	-1.02876	0.795072	-0.118649	-1.08572	0.451229	0.0868179	1.06203	0.581368	-0.0622826	-1.04412	0.69232	-0.135015	-1.0981	0.39121	4646	36.6653	85.2153	174.062	4062	34.8079	78.8604	173.122	5013	36.8538	84.582	181.523	4098	33.4855	76.7955	162.696	6660	35.5908	81.3335	175.653	4450	36.337	84.5444	175.385	4206	31.9806	74.7216	153.549	4443	35.332	88.3889	158.656	4511	37.0158
Srsf1	-0.208431	-1.15543	0.230597	0.013702	1.00954	0.937194	0.0508978	1.03591	0.769668	0.0370509	1.02601	0.831143	-0.106781	-1.07682	0.538958	4645	26.2508	61.0106	174.025	4277	26.2457	59.462	182.285	5248	27.6286	63.4096	190.032	4409	25.7992	59.1677	175.044	5356	20.4968	46.84	141.261	3978	23.2614	54.1216	156.783	4366	23.7729	55.5446	159.39	4807	27.3745	68.482	171.654	4094	24.0571
Pcx	0.185368	1.13711	0.363392	-0.223132	-1.16726	0.273873	-0.344242	-1.26948	0.091555	-0.214716	-1.16048	0.292896	-0.596723	-1.51228	0.00346	4639	35.0418	81.442	173.8	3811	31.2581	70.818	162.425	4880	34.3392	78.8108	176.707	4658	36.4309	83.5505	184.929	8310	42.506	97.1364	219.171	4544	35.5151	82.6322	179.09	5226	38.034	88.8653	190.786	4267	32.4788	81.2513	152.371	4380	34.4012
Mlf2	-0.0777465	-1.05537	0.656675	-0.141626	-1.10315	0.418191	-0.0241988	-1.01691	0.889985	-0.144792	-1.10557	0.407884	-0.388363	-1.30891	0.026443	4634	36.4192	84.6433	173.613	3730	31.8306	72.1151	158.972	4466	32.6965	75.0408	161.716	3956	32.1914	73.8275	157.059	6109	32.5111	74.2957	161.121	3808	30.9659	72.0477	150.083	3979	30.1293	70.3962	145.262	3845	30.4499	76.1756	137.302	3975	32.4825
Slc3a2	-0.00371	-1.00257	0.981744	-0.0139652	-1.00973	0.931314	-0.140738	-1.10247	0.385047	-0.0879692	-1.06287	0.587223	-0.246381	-1.18623	0.128508	4630	42.3372	98.3977	173.463	3934	39.0605	88.495	167.667	4755	40.5042	92.96	172.181	4328	40.9768	93.9759	171.828	6274	38.8484	88.778	165.472	4438	41.9896	97.6962	174.912	4817	42.4384	99.156	175.854	5019	46.246	115.692	179.224	4254	40.4461
Ppp6r1	0.044828	1.03156	0.785038	0.0288982	1.02023	0.860374	0.250282	1.18944	0.127379	-0.105358	-1.07576	0.520811	0.218649	1.16364	0.183167	4618	30.4933	70.8708	173.013	3450	24.7361	56.0419	147.039	4323	26.5916	61.0296	156.538	4081	27.9014	63.9889	162.021	6387	28.5585	65.263	168.453	4089	27.9371	65.0005	161.157	4294	27.3183	63.8284	156.761	4896	32.5767	81.4963	174.832	4759	32.6742
Pten	0.0334313	1.02344	0.832229	0.0846667	1.06044	0.591446	-0.101929	-1.07321	0.51806	0.103944	1.07471	0.509708	0.120113	1.08682	0.446422	4617	12.9477	30.0922	172.976	4273	13.0114	29.4786	182.115	4995	13.0489	29.9482	180.871	4617	13.406	30.7453	183.301	6793	12.8997	29.4789	179.161	4725	13.7103	31.8994	186.224	5144	13.8987	32.4738	187.792	5489	15.511	38.8034	196.007	5534	16.1365
Supt6	0.0793134	1.05652	0.623347	0.00113	1.00078	0.994406	-0.10451	-1.07513	0.517352	-0.0282198	-1.01975	0.861215	-0.0522846	-1.03691	0.746132	4615	20.99	48.7837	172.901	3925	19.3839	43.9161	167.283	4737	20.0702	46.0626	171.529	4909	23.1176	53.0178	194.894	6630	20.4193	46.6631	174.862	4340	20.4241	47.5203	171.05	5097	22.3355	52.1863	186.076	5238	24.0061	60.0554	187.044	4700	22.2268
Rps15a	-0.121552	-1.0879	0.552448	0.212126	1.15839	0.299718	0.631655	1.54934	0.002	0.0777877	1.0554	0.703241	0.800016	1.74112	9.08e-05	4612	23.7364	55.1667	172.788	3747	20.9397	47.4408	159.697	4439	21.2823	48.8444	160.738	3543	18.8802	43.2996	140.662	5831	20.3215	46.4395	153.789	4032	21.4713	49.9569	158.911	3947	19.5719	45.7292	144.093	4976	25.806	64.5582	177.689	5691	30.4545
Ap1b1	0.120974	1.08747	0.488066	-0.0680328	-1.04829	0.696494	-0.0840203	-1.05997	0.630001	-0.0860701	-1.06147	0.621684	-0.11715	-1.08459	0.502002	4602	29.9586	69.6279	172.414	3669	25.9348	58.7577	156.373	4335	26.2888	60.3348	156.972	4374	29.4823	67.6146	173.654	7070	31.166	71.2218	186.466	4259	28.6877	66.7469	167.858	4728	29.6546	69.2872	172.605	4831	31.6903	79.2788	172.511	4445	30.0874
Rac1	0.00409	1.00284	0.98039	0.0768245	1.05469	0.644033	0.180299	1.13312	0.277857	0.0463001	1.03261	0.780375	0.307512	1.23757	0.0642927	4600	33.016	76.7339	172.339	3793	29.5605	66.9719	161.657	4440	29.6864	68.1325	160.774	4083	30.3428	69.5879	162.101	6222	30.2402	69.106	164.101	4314	32.0376	74.5411	170.025	4461	30.8489	72.0776	162.858	5100	36.8852	92.2747	182.117	4990	37.2396
Ociad1	-0.020119	-1.01404	0.898855	0.00961	1.00668	0.951588	-0.0973616	-1.06982	0.538341	-0.102817	-1.07387	0.515859	-0.21069	-1.15724	0.183218	4595	32.1089	74.6255	172.151	3903	29.6142	67.0935	166.346	4773	31.0698	71.3075	172.832	4383	31.7117	72.7274	174.011	6494	30.7283	70.2216	171.275	4031	29.1451	67.8111	158.872	4633	31.1919	72.879	169.137	4983	35.0869	87.776	177.939	4495	32.6593
Atp9a	0.0479829	1.03382	0.783873	-0.13898	-1.10113	0.426934	-0.174718	-1.12874	0.318045	-0.118353	-1.08549	0.498916	-0.384067	-1.30502	0.028221	4583	24.9943	58.0903	171.702	4078	24.1491	54.7119	173.804	4735	24.0558	55.2098	171.456	4384	24.7555	56.774	174.051	7167	26.4677	60.4851	189.025	4345	24.5185	57.0467	171.247	4761	25.0167	58.4508	173.81	4458	24.4989	61.2882	159.191	4263	24.1738
Picalm	-0.0749202	-1.0533	0.656581	0.15994	1.11724	0.342346	0.0491554	1.03466	0.770286	0.0693239	1.04922	0.680353	0.203499	1.15149	0.226855	4580	11.8539	27.5502	171.589	4187	11.7669	26.6589	178.45	4610	11.1149	25.5095	166.93	4136	11.0837	25.4193	164.205	6324	11.0835	25.3284	166.791	4052	10.8512	25.2473	159.699	4441	11.0743	25.8749	162.128	5523	14.4041	36.0344	197.222	5286	14.2253
Prrc1	0.0540333	1.03816	0.775699	-0.121812	-1.0881	0.520631	-0.29651	-1.22817	0.118032	-0.197617	-1.1468	0.297781	-0.561905	-1.47622	0.00307	4580	30.7841	71.5466	171.589	4171	30.4413	68.9675	177.768	5251	32.8785	75.4584	190.141	5187	36.0983	82.7876	205.931	7088	32.2606	73.7232	186.941	4243	29.5085	68.6568	167.227	4932	31.9393	74.6252	180.053	4939	33.4515	83.6847	176.367	4430	30.9602
Alkbh5	0.0454853	1.03203	0.777247	0.0596543	1.04222	0.710498	-0.157355	-1.11524	0.327474	-0.0593944	-1.04203	0.711704	-0.11161	-1.08043	0.487593	4570	24.632	57.2483	171.215	4167	24.3876	55.2523	177.597	4884	24.5227	56.2813	176.852	4740	26.4528	60.6666	188.185	6736	24.5852	56.183	177.657	4484	25.0071	58.1833	176.725	5364	27.8557	65.0839	195.824	5304	28.8073	72.0664	189.401	5041	28.2513
Rpl36	-0.0726526	-1.05165	0.679829	-0.143846	-1.10485	0.413966	0.546902	1.46094	0.00188	-0.0547447	-1.03868	0.755436	0.275659	1.21055	0.117127	4569	364.95	848.194	171.177	3625	314.399	712.3	154.497	4698	349.569	802.286	170.117	3682	304.512	698.366	146.181	6364	344.215	786.613	167.846	3992	329.925	767.629	157.334	3925	302.059	705.753	143.29	3384	272.369	681.377	120.84	4550	377.886
Epcam	-0.0700839	-1.04978	0.724448	-0.21729	-1.16255	0.274538	-0.232033	-1.17449	0.243491	0.0836328	1.05968	0.674206	-0.435774	-1.35264	0.0284403	4557	72.0845	167.535	170.728	3875	66.5574	150.792	165.152	4701	69.2726	158.985	170.225	3917	64.1543	147.131	155.51	6343	67.9431	155.266	167.292	4041	66.1401	153.887	159.266	4136	63.0354	147.28	150.993	3767	60.0446	150.212	134.516	3615	59.4579
Cdhr1	0.0945803	1.06775	0.643889	-0.311516	-1.24101	0.127929	-0.316629	-1.24542	0.12203	-0.291601	-1.224	0.154746	-0.825166	-1.77174	5.62e-05	4555	34.1594	79.3912	170.653	3773	30.7235	69.6068	160.805	4322	30.1936	69.2964	156.502	3807	29.5606	67.7942	151.143	7180	36.4614	83.3231	189.368	4578	35.5231	82.6507	180.43	3927	28.3742	66.2954	143.363	3918	29.6075	74.0682	139.908	3821	29.7945
Fndc3b	-0.212618	-1.15879	0.28412	0.0486446	1.03429	0.806427	-0.259626	-1.19717	0.19097	-0.0644158	-1.04566	0.745657	-0.488015	-1.40251	0.0139754	4555	12.7983	29.7449	170.653	3664	11.1784	25.3256	156.159	4839	12.6656	29.0685	175.222	3790	11.0258	25.2865	150.468	5289	10.0629	22.9961	139.494	3637	10.5735	24.6011	143.343	4406	11.9275	27.8681	160.85	4606	13.0407	32.6236	164.476	3436	10.0381
Capns1	0.0188051	1.01312	0.905428	0.0674721	1.04788	0.669774	0.0961885	1.06895	0.542967	-0.0377696	-1.02653	0.811131	0.144696	1.1055	0.3604	4546	59.2239	137.645	170.316	3475	49.1568	111.369	148.104	4264	51.7479	118.765	154.401	3936	53.0923	121.761	156.265	6206	54.7478	125.112	163.679	4035	54.3906	126.549	159.029	4368	54.8265	128.1	159.463	4856	63.7472	159.475	173.404	4737	64.1665
Gse1	0.0471246	1.0332	0.809759	-0.157175	-1.1151	0.422017	-0.397456	-1.31718	0.0424263	-0.0490699	-1.0346	0.802254	-0.556576	-1.47077	0.00449	4544	14.1661	32.9239	170.241	4369	14.7895	33.507	186.207	5184	15.0551	34.5525	187.715	4665	15.0581	34.5343	185.207	7599	16.0419	36.6595	200.418	4479	14.4479	33.6156	176.528	5196	15.6071	36.4654	189.691	4888	15.3553	38.4138	174.546	3916	12.6938
Vwa5b2	0.02471	1.01728	0.910641	-0.395124	-1.31506	0.0728015	-0.452745	-1.36864	0.0399717	-0.198977	-1.14788	0.36702	-1.02214	-2.03092	3.54e-06	4540	19.3609	44.9974	170.091	4529	20.9717	47.5132	193.026	5422	21.5396	49.4348	196.333	4557	20.1214	46.1462	180.919	7181	20.7368	47.3886	189.394	5044	22.2565	51.7838	198.796	4610	18.9414	44.2559	168.297	3735	16.05	40.1518	133.374	3668	16.2643
Mbnl2	-0.0317476	-1.02225	0.857126	-0.0330375	-1.02316	0.851377	-0.284879	-1.21831	0.106275	-0.0196412	-1.01371	0.911355	-0.369305	-1.29173	0.036308	4539	32.1774	74.7848	170.053	4163	32.0449	72.6006	177.427	4695	31.0052	71.1592	170.008	4145	30.4246	69.7755	164.562	5961	28.6152	65.3927	157.217	4683	34.3501	79.9216	184.568	5038	34.4104	80.3989	183.923	4742	33.8741	84.7419	169.333	3959	29.182
Rpl37	-0.107813	-1.07759	0.524601	-0.144377	-1.10525	0.394332	0.504469	1.4186	0.00289	0.0797268	1.05682	0.637367	0.332006	1.25876	0.0498601	4528	168.531	391.69	169.641	3608	145.815	330.357	153.773	4399	152.523	350.052	159.29	3802	146.519	336.027	150.945	5844	147.289	336.592	154.131	3624	139.565	324.722	142.831	3846	137.919	322.244	140.406	3140	117.766	294.611	112.127	4275	165.443
Gls	-0.0218729	-1.01528	0.892959	-0.0177126	-1.01235	0.913217	-0.220217	-1.16491	0.1755	0.0222042	1.01551	0.891358	-0.237598	-1.17903	0.143898	4527	9.70209	22.549	169.604	4256	9.90417	22.4388	181.39	4680	9.34348	21.444	169.465	4461	9.89911	22.7025	177.108	6050	8.78006	20.0645	159.565	4471	9.91454	23.0679	176.213	4938	10.1964	23.8236	180.272	4773	10.3077	25.7865	170.44	4353	9.70021
Atrx	0.0113569	1.0079	0.94559	-0.0259722	-1.01817	0.875956	-0.0791682	-1.05641	0.634176	0.112391	1.08102	0.499189	0.0186077	1.01298	0.91095	4514	8.31515	19.3256	169.117	4119	8.23876	18.6657	175.552	5002	8.58342	19.6996	181.125	4325	8.24905	18.9183	171.709	6470	8.0705	18.443	170.642	4763	9.07825	21.1222	187.721	4705	8.35044	19.5105	171.766	5270	9.78216	24.4717	188.187	4492	8.60372
Mcf2l	0.166003	1.12195	0.385487	-0.326441	-1.25392	0.0879286	-0.321249	-1.24941	0.093318	-0.116726	-1.08427	0.54221	-0.598413	-1.51405	0.00178	4512	11.4107	26.52	169.042	3766	10.3415	23.4296	160.507	5508	12.9761	29.7811	199.447	4603	12.0529	27.6421	182.746	7819	13.39	30.5994	206.221	5190	13.5807	31.5979	204.551	4784	11.6567	27.2355	174.65	4406	11.228	28.0888	157.334	3956	10.4025
Ret	0.103276	1.07421	0.616042	-0.272807	-1.20816	0.185324	-0.491587	-1.40599	0.0170879	-0.159538	-1.11693	0.439321	-0.820656	-1.76621	6.89e-05	4501	21.4765	49.9143	168.63	3963	20.5324	46.518	168.903	4768	21.1933	48.6401	172.651	4309	21.2882	48.8223	171.073	7118	22.9985	52.557	187.732	4801	23.7027	55.1486	189.219	4655	21.4	50.0005	169.94	4050	19.4726	48.7141	144.622	3891	19.3043
Arpc5	-0.0288442	-1.02019	0.864109	0.0363226	1.0255	0.829324	0.324679	1.25239	0.0537898	0.00325	1.00226	0.98458	0.335408	1.26173	0.0464029	4494	63.7168	148.087	168.367	3529	54.3293	123.088	150.406	4296	56.7405	130.224	155.56	3655	53.6559	123.054	145.109	6039	57.9794	132.497	159.274	4073	59.7514	139.022	160.527	4127	56.3763	131.721	150.665	4335	61.9335	154.937	154.799	4795	70.6883
Ndrg1	0.0951536	1.06818	0.593118	-0.0212631	-1.01485	0.904931	-0.384781	-1.30566	0.0307355	0.0401161	1.0282	0.821841	-0.270775	-1.20646	0.128529	4490	21.9764	51.0762	168.218	4374	23.2461	52.6662	186.42	4767	21.7352	49.8838	172.615	4349	22.0398	50.546	172.661	7882	26.1237	59.6988	207.882	4629	23.4428	54.5439	182.44	5684	26.8043	62.6275	207.506	4865	23.9943	60.0259	173.725	4860	24.7334
Yipf6	0.0367042	1.02577	0.851936	-0.124327	-1.09	0.527226	-0.323736	-1.25157	0.0998368	-0.146216	-1.10666	0.457546	-0.557575	-1.47179	0.00461	4487	20.2537	47.0724	168.105	3843	18.8356	42.6738	163.788	4838	20.3433	46.6894	175.186	4294	20.0687	46.0254	170.478	6754	20.6441	47.1768	178.132	4352	20.3259	47.2918	171.523	4724	20.5446	48.0019	172.459	4486	20.4043	51.0449	160.191	4045	18.9847
Atp2c1	0.153915	1.11258	0.384489	-0.00295	-1.00205	0.9867	-0.417827	-1.33591	0.0182343	0.0212428	1.01483	0.904498	-0.245618	-1.1856	0.165384	4478	17.0124	39.5391	167.768	3861	15.9273	36.0847	164.556	4836	17.1149	39.28	175.114	4940	19.432	44.5652	196.125	7377	18.9779	43.369	194.563	4411	17.3393	40.3429	173.848	5585	20.443	47.7645	203.892	5324	20.3814	50.9876	190.115	4741	18.7279
Tmed4	0.0656616	1.04656	0.731462	-0.163376	-1.1199	0.39316	-0.230442	-1.17319	0.228583	-0.179418	-1.13243	0.348744	-0.507574	-1.42166	0.00803	4478	66.3467	154.199	167.768	3832	61.6485	139.67	163.32	4596	63.4342	145.586	166.423	4261	65.3666	149.911	169.168	6919	69.417	158.635	182.484	4287	65.7207	152.911	168.961	4693	66.9926	156.526	171.328	4213	62.8988	157.352	150.443	4006	61.7141
Abat	0.044086	1.03103	0.838256	-0.0349464	-1.02452	0.871441	-0.611277	-1.52761	0.00467	-0.0761655	-1.05421	0.724657	-0.678303	-1.60026	0.0017	4477	18.6462	43.3364	167.731	3939	17.8136	40.3583	167.88	4651	18.045	41.4147	168.415	4018	17.327	39.7375	159.52	7288	20.5541	46.9711	192.216	4259	18.3537	42.7032	167.858	5374	21.5646	50.3851	196.189	4664	19.5739	48.9675	166.547	4043	17.5084
Specc1l	0.0336239	1.02358	0.845879	-0.0290698	-1.02035	0.866517	-0.334625	-1.26105	0.0530925	0.0686622	1.04874	0.691515	-0.261409	-1.19865	0.130847	4473	23.76	55.2215	167.581	4280	24.6861	55.9285	182.413	4911	24.301	55.7726	177.829	4482	24.6506	56.5336	177.942	7180	25.8261	59.0188	189.368	4385	24.1007	56.0745	172.824	5016	25.6712	59.9799	183.119	4926	26.3668	65.9609	175.903	4769	26.3398
H2-Eb1	0.34603	1.27106	0.613824	1.84978	3.60444	0.00697	1.31724	2.49189	0.0546061	0.0510644	1.03603	0.940603	3.56411	11.8278	2.01e-07	4471	121.856	283.21	167.506	947	28.0255	63.4942	40.3611	564	14.3195	32.8643	20.4227	881	24.8614	57.0171	34.9769	3001	55.3854	126.569	79.1493	4467	125.971	293.094	176.055	1971	51.757	120.929	71.9554	12455	342.059	855.718	444.757	14808	419.639
Zfr	-0.115626	-1.08345	0.530116	0.15879	1.11635	0.388467	-0.486171	-1.40072	0.0083	-0.00906	-1.0063	0.96079	-0.452066	-1.368	0.0141385	4469	24.3973	56.7028	167.431	4106	24.3396	55.1435	174.997	4521	22.9919	52.768	163.707	4085	23.0905	52.9556	162.18	5757	21.2822	48.6348	151.837	3886	21.9507	51.0721	153.157	4952	26.0468	60.8575	180.783	5292	29.1117	72.8279	188.973	4245	24.0962
Zswim8	0.039506	1.02776	0.819511	-0.116311	-1.08396	0.501702	-0.125138	-1.09061	0.469865	-0.0478692	-1.03374	0.782206	-0.249813	-1.18905	0.149184	4465	23.7292	55.15	167.281	3923	22.6382	51.2888	167.198	4575	22.6496	51.9824	165.663	4292	23.6173	54.1637	170.398	6730	24.2194	55.3472	177.499	4212	23.1613	53.8888	166.005	4573	23.4155	54.7096	166.947	4268	22.8561	57.1783	152.407	4333	23.9435
Cela1	0.155603	1.11389	0.828172	-0.710314	-1.63616	0.321791	1.13417	2.19492	0.113646	0.0977687	1.07012	0.891521	0.677224	1.59906	0.344834	4461	130.512	303.328	167.131	32206	1023.1	2317.91	1372.62	4939	134.606	308.931	178.843	26126	791.406	1815.01	1037.24	10638	210.749	481.611	280.57	15135	458.156	1065.98	596.507	18213	513.381	1199.5	664.903	8976	264.616	661.982	320.525	5164	157.088
Dctn1	0.0571398	1.0404	0.745409	-0.0320319	-1.02245	0.855531	-0.157203	-1.11512	0.371599	-0.0741233	-1.05272	0.673587	-0.206218	-1.15366	0.241379	4461	22.1162	51.4012	167.131	3451	18.5774	42.0888	147.081	4196	19.3786	44.4753	151.939	4188	21.4978	49.303	166.27	6156	20.6664	47.2277	162.36	3969	20.3598	47.3706	156.428	4488	21.4374	50.0879	163.844	4437	22.1658	55.4516	158.441	4257	21.9442
Prrc2c	-0.136588	-1.0993	0.435566	0.0976851	1.07006	0.577056	0.0247708	1.01732	0.887492	0.254032	1.19254	0.146566	0.2399	1.18091	0.170558	4461	11.0692	25.7263	167.131	4451	11.9923	27.1696	189.701	5221	12.0683	27.6975	189.055	4037	10.3717	23.7864	160.275	6219	10.4494	23.8793	164.022	4371	11.2222	26.1103	172.272	4770	11.4036	26.6442	174.139	5473	13.6843	34.2337	195.436	4526	11.6771
Il6ra	-0.0769941	-1.05482	0.666449	-0.16615	-1.12206	0.352409	-0.23376	-1.1759	0.190936	-0.0675416	-1.04793	0.705598	-0.544445	-1.45846	0.00232	4460	16.6538	38.7058	167.094	4864	19.7212	44.6802	207.303	4994	17.3714	39.8687	180.835	4204	16.2536	37.276	166.905	6626	16.754	38.2868	174.756	4685	18.101	42.1151	184.647	4036	14.5201	33.9259	147.342	4497	16.9207	42.3299	160.584	4508	17.5025
Mthfd1	0.0919949	1.06584	0.632346	-0.159534	-1.11693	0.406697	-0.323389	-1.25127	0.0927422	-0.152398	-1.11142	0.428478	-0.543326	-1.45733	0.00475	4457	43.2688	100.563	166.981	3675	38.7392	87.7672	156.628	4552	41.1664	94.4797	164.83	4163	41.8454	95.9679	165.277	7152	47.0162	107.443	188.629	4227	42.4598	98.7901	166.596	4597	42.9979	100.463	167.823	4090	40.0102	100.092	146.05	4260	43.0011
Rmnd5a	0.149206	1.10896	0.390283	0.0018	1.00125	0.991741	-0.391836	-1.31206	0.0240545	0.0284689	1.01993	0.86983	-0.212364	-1.15859	0.221597	4454	21.1895	49.2475	166.869	4268	22.0474	49.9504	181.902	4651	20.6123	47.3066	168.415	4586	22.5899	51.8075	182.071	7415	23.8875	54.5886	195.565	4968	24.4549	56.8986	195.801	5539	25.3889	59.3204	202.213	5457	26.1602	65.4441	194.865	4956	24.5155
Pik3c2a	-0.0685285	-1.04865	0.717689	-0.141308	-1.1029	0.456026	-0.161585	-1.11851	0.394112	-0.16857	-1.12394	0.37413	-0.539992	-1.45396	0.00441	4453	14.0576	32.6717	166.831	4071	13.9547	31.6156	173.506	5038	14.8158	34.0032	182.428	4465	14.5945	33.4708	177.267	6293	13.4525	30.7421	165.974	3940	12.8696	29.9435	155.285	4107	12.4917	29.1866	149.934	4781	15.2087	38.0471	170.725	3675	12.0629
Zc3h7b	0.136451	1.0992	0.45813	-0.221087	-1.16561	0.2293	-0.169102	-1.12436	0.358007	-0.102459	-1.0736	0.577655	-0.356196	-1.28005	0.0529169	4451	24.1074	56.029	166.756	3726	21.9128	49.6453	158.802	4365	22.0234	50.5453	158.059	4305	24.1421	55.3673	170.915	6870	25.1963	57.5796	181.191	4553	25.5155	59.3662	179.445	4352	22.7103	53.0619	158.879	4106	22.4092	56.0605	146.622	4213	23.7259
Zcchc18	0.0172121	1.012	0.930642	-0.260182	-1.19763	0.188374	-0.271056	-1.20669	0.170803	-0.279049	-1.2134	0.158833	-0.793076	-1.73277	6.18e-05	4447	29.4304	68.4004	166.607	4110	29.5347	66.9136	175.168	4284	26.4111	60.6154	155.126	4069	27.8821	63.9447	161.545	6313	28.2913	64.6524	166.501	4435	30.3694	70.6597	174.794	4289	27.3481	63.8979	156.579	3934	26.2349	65.631	140.48	3436	23.644
Ubap2l	0.0489315	1.0345	0.761651	-0.053745	-1.03796	0.738967	-0.105627	-1.07596	0.512539	-0.023857	-1.01667	0.882405	-0.134297	-1.09756	0.405195	4446	11.0277	25.6299	166.569	3850	10.369	23.492	164.087	4954	11.4467	26.271	179.387	4612	11.8444	27.1639	183.103	6493	10.9056	24.9219	171.248	4404	11.3025	26.2974	173.572	4696	11.2224	26.2207	171.437	4891	12.2244	30.5815	174.653	4543	11.7165
Rpl36al	-0.226222	-1.16977	0.216146	-0.162212	-1.119	0.375406	0.179174	1.13224	0.327392	-0.199131	-1.14801	0.276256	-0.408391	-1.3272	0.025577	4438	105.848	246.006	166.269	3382	87.5852	198.432	144.141	4625	102.758	235.837	167.473	3632	89.6913	205.697	144.196	5326	86.0169	196.569	140.47	3143	77.5627	180.463	123.873	3527	81.0479	189.366	128.76	3323	79.8622	199.789	118.661	3294	81.6877
Rhobtb1	-0.0904271	-1.06469	0.692932	0.186063	1.13766	0.416406	-0.603549	-1.51945	0.00841	-0.006	-1.00417	0.979098	-0.513916	-1.42792	0.0248707	4427	23.5156	54.6536	165.857	4204	24.2477	54.9354	179.174	4216	20.862	47.8797	152.663	4514	24.8266	56.9372	179.212	7032	25.2938	57.8023	185.464	2605	14.3175	33.3122	102.669	5519	28.2454	65.9946	201.482	4774	25.5532	63.9256	170.475	4472	24.6994
Dnmt3a	-0.166752	-1.12253	0.369571	-0.189476	-1.14035	0.30813	-0.208179	-1.15523	0.263001	0.0284811	1.01994	0.878296	-0.535926	-1.44987	0.00394	4424	8.57833	19.9372	165.745	4658	9.80729	22.2193	198.524	5468	9.87698	22.6684	197.999	4000	8.03076	18.4177	158.806	6760	8.87609	20.284	178.29	4152	8.33025	19.3818	163.64	4240	7.92126	18.5078	154.79	4222	8.24938	20.6372	150.764	3740	7.54045
Sec61g	-0.350767	-1.27524	0.0549802	-0.194591	-1.1444	0.287486	0.0626336	1.04437	0.732065	-0.275735	-1.21061	0.131794	-0.758458	-1.69168	3.37e-05	4422	57.9124	134.596	165.67	3420	48.634	110.185	145.76	4683	57.1327	131.124	169.573	3223	43.7041	100.231	127.958	5034	44.643	102.02	132.768	2954	40.0291	93.1348	116.424	3390	42.7753	99.9432	123.759	2808	37.0565	92.7033	100.271	2955	40.2391
Supt5	0.00673	1.00467	0.967652	-0.0742529	-1.05282	0.654303	0.153779	1.11248	0.353521	-0.172901	-1.12732	0.296748	-0.0866498	-1.0619	0.601296	4418	24.734	57.4854	165.52	3317	20.164	45.6833	141.37	4598	23.9798	55.0354	166.496	4242	24.5895	56.3933	168.413	5805	22.0069	50.291	153.103	3923	22.7248	52.8733	154.615	4100	22.1154	51.6719	149.679	4315	24.3425	60.8969	154.085	4148	24.146
Pkd1	0.0224799	1.0157	0.904987	-0.045972	-1.03238	0.807129	-0.28373	-1.21734	0.131967	0.0986311	1.07076	0.600532	-0.208591	-1.15556	0.268109	4413	10.0498	23.3571	165.333	4622	11.4292	25.8938	196.989	5543	11.7592	26.9881	200.714	4709	11.1035	25.4648	186.954	7172	11.0599	25.2745	189.157	4967	11.7039	27.2312	195.762	5195	11.3986	26.6324	189.654	5435	12.4721	31.201	194.079	4762	11.2759
Arl8b	0.106035	1.07627	0.529851	0.0550183	1.03887	0.744322	-0.211457	-1.15786	0.210034	-0.130531	-1.0947	0.439227	-0.180936	-1.13362	0.283864	4411	31.7797	73.8604	165.258	3468	27.1302	61.4659	147.806	4532	30.4166	69.8082	164.106	4555	33.9789	77.927	180.84	6254	30.5111	69.7251	164.945	4262	31.7716	73.9221	167.976	5043	35.006	81.7904	184.105	5196	37.7222	94.3684	185.545	4588	34.3695
Atp6v0b	-0.0298119	-1.02088	0.869087	-0.0466391	-1.03286	0.796512	-0.300218	-1.23133	0.0970471	-0.0956319	-1.06853	0.597268	-0.472301	-1.38732	0.00906	4410	69.3851	161.261	165.22	3809	65.0729	147.428	162.339	4472	65.5447	150.43	161.933	4000	65.1623	149.443	158.806	6438	68.5908	156.746	169.798	3824	62.2527	144.842	150.713	4563	69.1702	161.614	166.582	4067	64.4788	161.305	145.229	4265	69.7725
Gabarapl1	0.214805	1.16055	0.256789	-0.103245	-1.07419	0.585592	-0.243987	-1.18426	0.197687	-0.0277165	-1.0194	0.883677	-0.160143	-1.1174	0.398029	4403	70.5827	164.044	164.958	3709	64.5607	146.268	158.077	4428	66.1249	151.761	160.34	4304	71.4382	163.836	170.875	7776	84.4099	192.897	205.087	4692	77.8252	181.074	184.923	5229	80.7624	188.699	190.895	4341	70.122	175.422	155.013	4934	82.2406
Lrba	0.0058	1.00403	0.976961	-0.168638	-1.124	0.401034	-0.172673	-1.12714	0.38998	-0.0262648	-1.01837	0.895972	-0.361776	-1.28501	0.0716895	4400	7.75626	18.0266	164.846	3617	6.92325	15.6852	154.156	4567	7.49961	17.2121	165.373	3784	6.90653	15.8394	150.23	6393	7.63118	17.4391	168.611	4249	7.74996	18.0316	167.463	4073	6.91759	16.1627	148.693	4338	7.70557	19.2768	154.906	3612	6.62042
Pld3	-0.0439017	-1.0309	0.806946	0.0185723	1.01296	0.917651	-0.155137	-1.11353	0.387757	-0.0483103	-1.03405	0.78798	-0.228777	-1.17184	0.202915	4400	48.5589	112.858	164.846	3577	42.8644	97.1131	152.452	4291	44.1146	101.246	155.379	4004	45.7529	104.929	158.964	5851	43.7254	99.9229	154.316	3685	42.0791	97.9044	145.235	4390	46.679	109.064	160.266	4569	50.8104	127.111	163.155	3947	45.2919
Wnt4	0.0836719	1.05971	0.679184	-0.0785337	-1.05594	0.697838	-0.378144	-1.29967	0.0616737	-0.0179615	-1.01253	0.929298	-0.390967	-1.31127	0.0534167	4396	33.8238	78.6113	164.696	3657	30.5528	69.2202	155.861	4197	30.0824	69.0411	151.975	4400	35.0531	80.3905	174.686	6049	31.5163	72.0224	159.538	4226	33.644	78.2786	166.557	4651	34.4788	80.5586	169.794	4876	37.8045	94.5745	174.118	3646	29.1689
Hnrnpc	-0.151292	-1.11056	0.412934	0.30777	1.23779	0.0956636	-0.146503	-1.10688	0.42745	0.0294223	1.0206	0.873369	0.0393969	1.02768	0.831086	4390	49.3773	114.76	164.471	3576	43.6739	98.9471	152.409	4193	43.9335	100.83	151.83	4062	47.3055	108.49	161.267	5039	38.3791	87.7053	132.9	3248	37.8	87.9483	128.012	4993	54.1085	126.423	182.28	5455	61.8262	154.669	194.793	4067	47.5636
Hnrnpul1	-0.00881	-1.00612	0.95582	-0.101123	-1.07261	0.524697	0.237514	1.17896	0.134932	-0.0491084	-1.03463	0.757085	0.0784751	1.0559	0.621407	4383	35.7527	83.0942	164.209	3671	32.5149	73.6655	156.458	4395	33.3967	76.6479	159.145	3812	32.1958	73.8376	151.342	6105	33.7217	77.0622	161.015	4173	35.2207	81.9472	164.468	3969	31.1931	72.8818	144.896	3970	32.6319	81.6343	141.765	4421	37.4969
Abca3	0.0604577	1.0428	0.714778	-0.0821365	-1.05858	0.619489	-0.112182	-1.08086	0.497658	-0.0633224	-1.04487	0.701876	-0.197184	-1.14646	0.233416	4379	16.0633	37.3333	164.059	3773	15.0282	34.0477	160.805	4608	15.7463	36.1389	166.858	4228	16.0584	36.8283	167.858	6732	16.7221	38.2139	177.552	4238	16.0854	37.4256	167.03	4515	15.9572	37.2836	164.829	4568	16.885	42.2406	163.119	4380	16.7059
Tspan5	0.116139	1.08383	0.585162	-0.0381726	-1.02681	0.857583	-0.684732	-1.6074	0.0013	-0.118275	-1.08544	0.578814	-0.725041	-1.65295	0.000663	4379	19.1242	44.4472	164.059	3843	18.2238	41.2877	163.788	4519	18.3848	42.1943	163.635	4360	19.7153	45.2149	173.098	7062	20.8844	47.7259	186.255	4397	19.869	46.2288	173.296	5295	22.28	52.0564	193.305	4997	21.9904	55.0126	178.439	4114	18.6814
Ctsl	0.0946974	1.06784	0.569489	0.0130621	1.0091	0.937436	-0.101726	-1.07306	0.540952	0.129301	1.09376	0.436947	0.135335	1.09835	0.416143	4378	71.6774	166.588	164.022	3383	60.1409	136.255	144.183	3952	60.2742	138.334	143.104	3760	63.7387	146.178	149.277	5934	65.7872	150.34	156.505	4477	75.8415	176.459	176.449	4507	71.0943	166.11	164.537	4564	75.2953	188.364	162.977	4446	75.6857
Gpi1	0.0624579	1.04424	0.705418	0.0328288	1.02302	0.842439	0.263701	1.20055	0.110065	0.00639	1.00444	0.96908	0.36538	1.28822	0.0268984	4376	21.8865	50.8673	163.947	3437	18.6655	42.2884	146.485	4073	18.9767	43.5529	147.485	3932	20.362	46.6982	156.106	5998	20.3139	46.4221	158.193	4160	21.5281	50.0889	163.956	4205	20.2631	47.3441	153.512	4622	23.294	58.2739	165.048	4775	24.8319
Fam91a1	0.0949103	1.068	0.576516	-0.121524	-1.08788	0.47449	-0.23501	-1.17692	0.166786	-0.117969	-1.08521	0.487829	-0.379593	-1.30097	0.0256015	4370	25.0877	58.3074	163.722	4004	24.9595	56.5479	170.65	4829	25.8253	59.2708	174.86	4351	25.8629	59.3139	172.741	6926	26.9246	61.5292	182.668	4781	28.3995	66.0765	188.431	4709	26.0465	60.8568	171.912	4786	27.6865	69.2624	170.904	4396	26.2407
Plekha6	0.157199	1.11512	0.390616	-0.255963	-1.19413	0.162144	-0.345382	-1.27049	0.0594253	-0.186912	-1.13832	0.307978	-0.631059	-1.5487	0.000576	4365	13.3742	31.0834	163.534	4203	13.9831	31.68	179.132	5684	16.2235	37.2341	205.82	5421	17.1977	39.4411	215.221	8110	16.8264	38.4523	213.896	4630	14.6783	34.1517	182.48	4984	14.713	34.3765	181.951	4782	14.7641	36.9349	170.761	4463	14.2183
Tmem176b	-0.0157633	-1.01099	0.92815	0.112485	1.08109	0.519761	0.338395	1.26435	0.0525849	-0.0162917	-1.01136	0.925597	0.418826	1.33684	0.0164881	4365	59.4081	138.073	163.534	3324	49.1229	111.292	141.669	3976	50.4099	115.694	143.973	3670	51.7174	118.608	145.704	5769	53.1679	121.501	152.153	3715	52.3159	121.722	146.417	3775	49.5016	115.659	137.814	4833	66.2817	165.815	172.582	4755	67.2899
Tspyl4	0.0577245	1.04082	0.771267	-0.0853983	-1.06098	0.667095	-0.373243	-1.29526	0.0602205	-0.159791	-1.11713	0.421381	-0.560708	-1.47499	0.00478	4361	36.2794	84.3183	163.385	3698	33.4043	75.6804	157.609	4585	35.5321	81.5487	166.025	4528	39.0022	89.4473	179.768	6382	35.9516	82.1579	168.321	4030	34.689	80.71	158.832	4623	37.0543	86.5762	168.772	4604	38.5944	96.5504	164.405	4046	34.9975
Clic4	-0.0906793	-1.06487	0.627012	0.389613	1.31004	0.0366851	0.337155	1.26326	0.0702792	0.00895	1.00622	0.961655	0.645037	1.56378	0.000539	4358	21.3985	49.7331	163.272	3194	17.0291	38.581	136.128	3647	16.6817	38.2856	132.059	3391	17.2398	39.5377	134.627	4897	16.2822	37.2087	129.155	3589	18.234	42.4246	141.451	4082	19.3112	45.1201	149.022	5539	27.4058	68.5603	197.793	5148	26.2828
Gnai3	-0.0535176	-1.03779	0.752936	-0.0855237	-1.06107	0.614973	-0.00357	-1.00248	0.983247	-0.0601195	-1.04255	0.723573	-0.202731	-1.15087	0.233133	4358	43.1118	100.198	163.272	3841	41.2587	93.4752	163.703	4466	41.1563	94.4566	161.716	3953	40.4897	92.8589	156.94	6015	40.2933	92.0797	158.641	3937	40.2984	93.7613	155.167	4057	38.6683	90.3473	148.109	4208	41.9469	104.937	150.264	4068	41.8435
Sumo2	-0.119558	-1.0864	0.482243	-0.0803982	-1.05731	0.636608	0.120484	1.0871	0.478781	-0.0681369	-1.04836	0.688634	-0.147609	-1.10773	0.385545	4357	80.9899	188.232	163.235	3685	74.3777	168.509	157.054	4413	76.4162	175.381	159.797	3520	67.7478	155.372	139.749	5804	73.0564	166.951	153.076	3773	72.5677	168.842	148.703	3832	68.6294	160.35	139.895	3699	69.2856	173.33	132.088	4086	78.9732
Nme2	-0.231467	-1.17403	0.209329	-0.157622	-1.11545	0.392849	0.234397	1.17641	0.20368	-0.197004	-1.14632	0.285186	-0.351696	-1.27606	0.0564544	4355	120.012	278.925	163.16	3539	105.896	239.916	150.832	5124	131.539	301.891	185.542	3691	105.315	241.528	146.538	5721	106.757	243.965	150.887	3248	92.6116	215.477	128.012	3392	90.0602	210.423	123.832	3327	92.3856	231.118	118.804	3886	111.347
Serping1	-0.265196	-1.2018	0.54886	1.00847	2.01178	0.0225907	0.918834	1.89059	0.0376443	-0.104432	-1.07507	0.8132	1.55768	2.9438	0.000427	4353	60.417	140.417	163.085	2189	32.9896	74.741	93.295	1826	23.6091	54.1845	66.1203	1775	25.5081	58.5	70.47	2766	25.9962	59.4075	72.9513	3170	45.5242	105.92	124.937	1866	24.953	58.3019	68.1222	6703	93.7465	234.523	239.358	6502	93.8329
Tbc1d16	0.167284	1.12294	0.429534	-0.186281	-1.13783	0.378967	-0.377235	-1.29885	0.0749465	-0.201126	-1.1496	0.342687	-0.597359	-1.51294	0.00482	4351	19.7226	45.838	163.01	3745	18.4326	41.7608	159.612	4242	17.9124	41.1102	153.605	4233	19.867	45.5628	168.056	7306	22.4255	51.2475	192.691	4414	20.7023	48.1677	173.966	4937	21.5615	50.3777	180.235	4057	18.5308	46.358	144.872	4054	19.1071
Rpl24	-0.0978999	-1.07021	0.565948	-0.0269442	-1.01885	0.874473	0.41898	1.33698	0.0139402	0.0084	1.00584	0.960633	0.302538	1.23331	0.0758231	4348	136.221	316.598	162.898	3535	120.256	272.451	150.661	4349	126.927	291.306	157.479	3638	118.012	270.649	144.434	5826	123.599	282.453	153.657	3602	116.765	271.674	141.964	3639	109.845	256.649	132.849	4001	126.311	315.988	142.872	4373	142.454
Celf1	-0.0222438	-1.01554	0.89154	-0.0243682	-1.01703	0.881241	-0.177397	-1.13084	0.276819	5.99e-05	1.00004	0.999707	-0.223949	-1.16793	0.169874	4346	16.6047	38.5917	162.823	4190	17.3827	39.3821	178.578	4921	17.5147	40.1976	178.192	4316	17.0739	39.1571	171.351	6546	16.9358	38.7023	172.646	4251	16.8053	39.1005	167.542	4754	17.5002	40.8886	173.555	4783	18.4144	46.0668	170.797	4440	17.6386
Csnk1d	-0.0704257	-1.05003	0.680243	-0.0740958	-1.0527	0.664595	-0.0243718	-1.01704	0.886583	-0.0404591	-1.02844	0.812799	-0.209352	-1.15617	0.22054	4343	27.9066	64.8588	162.71	3988	27.8249	63.0397	169.968	4642	27.7862	63.7714	168.089	3913	26.0337	59.7054	155.352	6278	27.3165	62.4248	165.578	3944	26.222	61.0102	155.443	4181	25.8844	60.478	152.636	4064	26.3139	65.8288	145.122	4343	29.0164
Ntrk2	0.0883754	1.06317	0.667393	0.224978	1.16876	0.273735	-0.564377	-1.47875	0.00605	-0.0280872	-1.01966	0.891393	-0.279111	-1.21345	0.174853	4339	10.1418	23.571	162.56	3689	9.36258	21.2118	157.225	4775	10.397	23.8618	172.905	4790	11.5923	26.5857	190.17	7394	11.7029	26.7438	195.012	3516	8.5033	19.7844	138.574	6219	14.0051	32.7225	227.037	6016	14.1693	35.4469	214.826	4767	11.5853
Tshz1	0.111077	1.08003	0.585104	-0.134655	-1.09783	0.508033	-0.433155	-1.35018	0.0333304	-0.0831148	-1.0593	0.683176	-0.539848	-1.45382	0.00801	4331	24.71	57.4294	162.261	4104	25.4245	57.6015	174.912	4855	25.8037	59.2212	175.802	4435	26.1991	60.0848	176.076	7045	27.2178	62.1991	185.807	4875	28.7787	66.9588	192.136	5191	28.5349	66.6708	189.508	4805	27.6244	69.1071	171.582	4017	23.83
Sf1	0.0212957	1.01487	0.897302	-0.0124198	-1.00865	0.939982	0.0711597	1.05056	0.666068	-0.0502225	-1.03542	0.760615	0.0298131	1.02088	0.856576	4327	22.4812	52.2493	162.111	3834	21.6294	49.0034	163.405	4676	22.6316	51.941	169.32	4535	24.396	55.9495	180.046	6178	21.7354	49.6705	162.94	4043	21.7344	50.569	159.344	4413	22.0906	51.6139	161.106	5126	26.8365	67.136	183.045	4302	23.2402
Sirpa	0.27706	1.21172	0.106781	0.19259	1.14281	0.261757	0.219726	1.16451	0.200076	-0.103887	-1.07466	0.544493	0.585489	1.50055	0.000649	4323	28.4059	66.0193	161.961	3239	23.1098	52.3573	138.046	4028	24.6559	56.587	145.856	4308	29.3095	67.2181	171.034	7220	32.1254	73.4141	190.423	4535	30.8328	71.738	178.735	5400	34.1868	79.8763	197.138	5878	38.9196	97.364	209.898	5889	40.2349
Zfp91	-0.142737	-1.104	0.400821	-0.0917784	-1.06568	0.589154	-0.123921	-1.08969	0.465929	0.0104008	1.00724	0.951199	-0.348036	-1.27283	0.0405413	4322	13.883	32.2661	161.923	3547	12.3715	28.0288	151.173	4433	13.265	30.444	160.521	3324	11.0553	25.3541	131.967	5641	12.27	28.0398	148.777	3757	12.4869	29.0529	148.073	3780	11.6986	27.3333	137.997	3873	12.5361	31.3612	138.302	3536	11.81
Clcn3	-0.0313201	-1.02195	0.871284	-0.120828	-1.08736	0.531952	-0.31156	-1.24105	0.107186	-0.0706929	-1.05022	0.714823	-0.5344	-1.44834	0.00573	4306	8.1397	18.9178	161.324	3901	8.00704	18.1407	166.26	4288	7.55087	17.3298	155.27	4000	7.82894	17.9548	158.806	6154	7.87733	18.0016	162.307	3839	7.50871	17.4703	151.304	4283	7.80051	18.2257	156.36	3989	7.59825	19.0083	142.444	3797	7.46299
Mtpn	0.0319051	1.02236	0.84555	0.170422	1.12539	0.297782	0.0327327	1.02295	0.841392	0.0687677	1.04882	0.674045	0.303828	1.23442	0.0634017	4305	35.0809	81.533	161.287	3347	29.6152	67.096	142.649	3994	30.319	69.5841	144.625	3905	32.9479	75.5625	155.034	5686	31.3756	71.7008	149.964	3901	32.8918	76.5285	153.748	4631	36.3592	84.952	169.064	4905	40.2766	100.759	175.153	4811	40.7635
Mbtps1	0.0416823	1.02931	0.804354	-0.0299842	-1.021	0.858538	-0.279867	-1.21408	0.0962817	0.030208	1.02116	0.857558	-0.237961	-1.17932	0.157426	4301	13.1693	30.6073	161.137	3982	13.239	29.9942	169.713	4547	12.9696	29.7662	164.649	3915	12.4118	28.4651	155.431	6835	14.1716	32.3856	180.268	4415	13.9874	32.5442	174.006	4838	14.2725	33.3473	176.621	4566	14.0879	35.2432	163.048	4472	14.2375
Atxn2l	-0.0221389	-1.01546	0.891215	0.0133346	1.00929	0.934334	0.00547	1.0038	0.973018	-0.0132617	-1.00923	0.934653	-0.0165937	-1.01157	0.918332	4300	29.017	67.4395	161.099	4118	30.1739	68.3617	175.509	4772	29.998	68.8475	172.796	4471	31.239	71.6433	177.505	6131	28.0158	64.0227	161.701	4125	28.8019	67.0126	162.576	4542	29.5306	68.9972	165.815	4841	32.918	82.3501	172.868	4688	32.8934
Slc33a1	0.0385756	1.0271	0.849397	-0.152796	-1.11172	0.451973	-0.18495	-1.13678	0.362728	-0.261836	-1.199	0.197764	-0.561007	-1.4753	0.00579	4300	39.1091	90.8951	161.099	3132	30.9309	70.0768	133.486	4687	39.7112	91.1399	169.718	4292	40.4183	92.6951	170.398	5753	35.4317	80.9698	151.731	3929	36.9747	86.0281	154.851	4303	37.707	88.1012	157.09	4199	38.4832	96.2722	149.943	3413	32.2763
Srp68	-0.0692212	-1.04915	0.709214	-0.0838136	-1.05982	0.651638	-0.01375	-1.00958	0.94095	-0.277055	-1.21172	0.135646	-0.44384	-1.36022	0.0168506	4297	50.6622	117.746	160.987	3251	41.6195	94.2927	138.557	4212	46.261	106.172	152.518	3949	48.2075	110.559	156.781	5388	43.0163	98.3026	142.105	3351	40.8795	95.1134	132.071	3749	42.5868	99.5027	136.865	4069	48.3416	120.935	145.3	3482	42.686
Dad1	-0.216664	-1.16204	0.261769	-0.139996	-1.1019	0.468563	-0.0616473	-1.04366	0.749611	-0.253878	-1.19241	0.188866	-0.672185	-1.59348	0.000502	4285	35.3103	82.0661	160.537	3767	33.706	76.3641	160.549	4819	36.9927	84.9008	174.498	3954	33.7362	77.3704	156.979	5564	31.0474	70.9507	146.747	3114	26.5511	61.7758	122.73	3857	30.6225	71.5486	140.808	3531	29.32	73.3489	126.089	3362	28.8062
Lin7c	-0.0820191	-1.0585	0.65682	-0.0550859	-1.03892	0.765404	-0.292529	-1.22479	0.113179	-0.0381948	-1.02683	0.836196	-0.467829	-1.38303	0.011306	4266	30.4495	70.7688	159.825	3848	29.8233	67.5673	164.002	4430	29.4558	67.6031	160.412	3835	28.3422	64.9997	152.255	5630	27.2116	62.1851	148.487	3978	29.379	68.3553	156.783	4376	30.0938	70.3132	159.755	3989	28.6905	71.7742	142.444	3865	28.6844
Fam135a	-0.090781	-1.06495	0.651127	-0.0534125	-1.03772	0.790205	-0.48846	-1.40295	0.015033	0.0885701	1.06332	0.659399	-0.544084	-1.45809	0.00675	4265	17.7061	41.1515	159.788	3890	17.5354	39.728	165.792	5069	19.6036	44.9916	183.551	4080	17.5377	40.2209	161.982	6457	18.1519	41.4815	170.299	3698	15.8849	36.959	145.747	4594	18.3754	42.9335	167.713	4244	17.754	44.4146	151.55	3958	17.0851
Prps1	-0.0997974	-1.07162	0.612237	-0.134383	-1.09762	0.494979	-0.330578	-1.25752	0.0933709	-0.170216	-1.12523	0.387917	-0.734974	-1.66437	0.000192	4263	69.0242	160.422	159.713	3664	64.4174	145.943	156.159	4610	69.5336	159.585	166.93	3524	59.0787	135.491	139.908	5607	61.4758	140.487	147.881	4130	69.1909	160.985	162.773	4168	65.0211	151.92	152.161	3805	62.0806	155.305	135.873	3426	57.6781
Krt7	-0.0212426	-1.01483	0.916137	-0.415569	-1.33382	0.0394928	-0.24702	-1.18675	0.221321	-0.082725	-1.05902	0.682205	-0.766556	-1.7012	0.000147	4259	19.4807	45.2758	159.563	4080	20.2637	45.9091	173.889	5293	22.5531	51.761	191.662	4308	20.4024	46.7907	171.034	7231	22.3966	51.1816	190.713	3948	18.6847	43.4733	155.6	3800	16.7464	39.1274	138.727	3395	15.6477	39.1455	121.233	3581	17.0309
B230219D22Rik	-0.0751135	-1.05344	0.674567	-0.0297516	-1.02084	0.86791	-0.284283	-1.2178	0.112123	-0.0197171	-1.01376	0.912283	-0.408865	-1.32764	0.0223307	4256	29.529	68.6295	159.451	3861	29.0876	65.9006	164.556	4706	30.4163	69.8076	170.406	3804	27.3273	62.6722	151.024	6128	28.7908	65.7938	161.622	3973	28.5219	66.3612	156.586	4332	28.9585	67.6607	158.149	4424	30.9298	77.3762	157.977	4019	28.9936
Krt8	-0.130231	-1.09447	0.49642	-0.500979	-1.41517	0.00896	0.0485791	1.03425	0.800022	0.0133221	1.00928	0.944591	-0.569309	-1.48381	0.00296	4256	76.0883	176.84	159.451	3687	71.5733	162.156	157.14	4410	73.4451	168.562	159.688	3418	63.2699	145.103	135.699	5936	71.8617	164.221	156.558	3624	67.0374	155.974	142.831	3083	53.1044	124.077	112.551	2560	46.1181	115.372	91.4154	2897	53.8521
Hnrnpa0	-0.078795	-1.05614	0.647183	-0.0316923	-1.02221	0.853949	0.447453	1.36363	0.00928	-0.0641638	-1.04548	0.70886	0.272802	1.20815	0.112778	4255	51.2722	119.164	159.413	3490	45.6636	103.455	148.744	4135	46.4158	106.528	149.73	3745	46.7244	107.157	148.682	5467	44.6087	101.941	144.188	3570	44.5106	103.562	140.702	3466	40.2395	94.0182	126.533	3824	46.4318	116.157	136.552	4506	56.4562
Srsf3	-0.139641	-1.10163	0.397892	-0.104709	-1.07528	0.526256	0.241449	1.18218	0.143713	-0.0256847	-1.01796	0.876312	-0.0285854	-1.02001	0.862548	4245	26.8124	62.3157	159.039	4146	28.4347	64.4213	176.702	4939	29.0606	66.6961	178.843	4202	27.4804	63.0233	166.825	5832	24.9438	57.0025	153.815	3717	24.292	56.5196	146.496	3875	23.5814	55.0973	141.465	3915	24.9175	62.3354	139.801	4284	28.1349
Cand1	-0.0822885	-1.0587	0.64378	-0.021999	-1.01537	0.901613	-0.183251	-1.13544	0.303151	-0.0448494	-1.03158	0.801058	-0.332388	-1.2591	0.0618429	4243	16.3838	38.0783	158.964	3805	15.9536	36.1443	162.169	4648	16.7193	38.3719	168.306	4146	16.5761	38.0154	164.602	5640	14.7472	33.7009	148.751	3783	15.1144	35.1664	149.097	4130	15.365	35.8999	150.774	4441	17.2798	43.2284	158.584	4084	16.3971
M6pr	-0.000615	-1.00043	0.996996	0.183396	1.13555	0.261527	0.234423	1.17644	0.150813	0.00368	1.00255	0.982001	0.420882	1.33875	0.00995	4243	32.8345	76.3119	158.964	3311	27.8213	63.0317	141.115	3891	28.0496	64.3758	140.895	3603	28.8689	66.2078	143.044	5575	29.2139	66.7607	147.037	3825	30.6268	71.2586	150.753	4245	31.6501	73.9496	154.972	4706	36.6965	91.8025	168.047	4968	39.9739
Sdk2	0.0362876	1.02547	0.861561	-0.197456	-1.14667	0.342698	-0.239342	-1.18045	0.250262	-0.290497	-1.22306	0.163126	-0.691007	-1.61441	0.000907	4243	8.85124	20.5715	158.964	3776	8.55312	19.3779	160.933	4716	9.16459	21.0334	170.768	4158	8.98099	20.597	165.078	6414	9.0604	20.7052	169.165	4286	9.25116	21.5245	168.922	3849	7.73606	18.0751	140.516	4545	9.55389	23.9007	162.298	3805	8.25322
Cadps	0.0880291	1.06292	0.671216	-0.0489407	-1.03451	0.813403	-0.566806	-1.48124	0.0063	-0.12084	-1.08737	0.560574	-0.648557	-1.5676	0.00178	4237	24.5337	57.0197	158.739	3768	23.6906	53.6732	160.592	4531	24.4403	56.0922	164.07	4312	25.8519	59.2885	171.192	6721	26.3527	60.2223	177.262	4195	25.1333	58.477	165.335	5131	28.6251	66.8817	187.318	4599	26.8338	67.1294	164.226	4061	24.4498
Rbbp7	-0.144079	-1.10503	0.402942	-0.0937957	-1.06717	0.586213	0.119858	1.08663	0.486539	-0.0525932	-1.03713	0.760012	-0.170611	-1.12553	0.321893	4236	46.99	109.211	158.701	3560	42.8806	97.1499	151.727	4275	44.1767	101.389	154.8	3451	39.6372	90.9038	137.01	5586	41.9602	95.8892	147.327	3457	39.6791	92.3204	136.249	3765	40.2398	94.019	137.449	3463	38.7095	96.8384	123.661	3735	43.0802
Golph3	-0.0858975	-1.06135	0.627251	-0.0286588	-1.02006	0.871296	-0.204362	-1.15218	0.248036	-0.0619086	-1.04385	0.726446	-0.380827	-1.30209	0.0313817	4231	52.3916	121.765	158.514	3609	48.5252	109.938	153.815	4659	53.7427	123.343	168.704	4221	54.1182	124.114	167.58	5556	46.5874	106.463	146.536	3535	45.292	105.38	139.323	4093	48.8317	114.094	149.423	4478	55.8751	139.781	159.906	3779	48.6557
H2afy	-0.0818225	-1.05835	0.628964	-0.0550373	-1.03889	0.745188	0.0938678	1.06723	0.579246	0.00539	1.00374	0.974588	-0.037602	-1.02641	0.82422	4230	20.047	46.5921	158.477	3643	18.747	42.4729	155.264	4188	18.4895	42.4347	151.649	3576	17.5475	40.2434	141.972	5691	18.2636	41.7366	150.096	3739	18.3349	42.6594	147.363	3969	18.1231	42.344	144.896	3955	18.8874	47.25	141.23	3837	18.9077
Daam1	-0.242442	-1.18299	0.189553	0.0745685	1.05305	0.686609	-0.265176	-1.20178	0.151379	-0.08032	-1.05725	0.664003	-0.513369	-1.42738	0.00548	4227	22.7188	52.8016	158.364	3814	22.2584	50.4285	162.552	4048	20.2675	46.5155	146.58	3279	18.2475	41.8486	130.181	5608	20.4102	46.6423	147.907	2965	16.4888	38.3642	116.858	3874	20.061	46.872	141.428	4004	21.6851	54.249	142.979	3685	20.5934
Megf9	0.0155778	1.01086	0.937842	0.00628	1.00436	0.974932	-0.46691	-1.38215	0.0194529	-0.170735	-1.12563	0.393202	-0.615791	-1.5324	0.00207	4218	16.5467	38.4568	158.027	3673	15.6454	35.4461	156.543	4643	16.9672	38.941	168.125	4431	17.9976	41.2756	175.917	6215	16.5095	37.7281	163.916	3758	15.2537	35.4903	148.112	4723	17.851	41.7084	172.423	4621	18.2665	45.6968	165.012	4271	17.421
Ngfrap1	-0.168268	-1.12371	0.368632	-0.274172	-1.2093	0.143207	-0.155844	-1.11407	0.40557	-0.234852	-1.17679	0.210314	-0.833136	-1.78155	8.73e-06	4217	139.857	325.047	157.99	3568	128.489	291.104	152.068	4724	145.948	334.961	171.058	3522	120.942	277.369	139.828	5638	126.617	289.351	148.698	3542	121.546	282.799	139.599	3473	110.975	259.29	126.789	3057	102.162	255.577	109.163	3305	113.97
Rnf11	0.115303	1.0832	0.541254	0.0312444	1.02189	0.868465	-0.409731	-1.32844	0.0299292	-0.0417237	-1.02934	0.825109	-0.304907	-1.23534	0.106363	4215	31.9062	74.1545	157.915	3670	30.1652	68.3419	156.415	4259	30.0327	68.9271	154.22	4280	33.5452	76.9324	169.922	6741	34.5533	78.9626	177.789	4053	31.7444	73.859	159.739	5172	37.7205	88.1328	188.814	4880	37.2231	93.12	174.261	4353	34.2613
Adra2a	-0.111866	-1.08062	0.573906	0.0839071	1.05988	0.673161	-0.60376	-1.51967	0.00242	-0.0403354	-1.02835	0.839513	-0.672054	-1.59334	0.000736	4214	35.7758	83.1481	157.877	4369	40.2753	91.2473	186.207	5169	40.8799	93.8223	187.172	4162	36.5853	83.9044	165.237	7300	41.9668	95.9041	192.532	3391	29.7876	69.3062	133.648	5442	44.5138	104.005	198.671	4489	38.4026	96.0706	160.298	4535	40.0323
Lbh	0.0930186	1.0666	0.619752	0.0765925	1.05452	0.682719	0.305502	1.23585	0.102791	0.156609	1.11466	0.402628	0.631721	1.54941	0.000745	4206	42.3217	98.3616	157.578	3452	37.7161	85.4492	147.124	4320	40.4936	92.9356	156.429	4294	44.7368	102.599	170.478	5866	39.969	91.3388	154.712	4231	44.0504	102.491	166.754	4442	43.0639	100.618	162.164	4312	43.7208	109.375	153.978	5667	59.2905
Nptxr	-0.0894624	-1.06397	0.65558	-0.15022	-1.10974	0.453991	-0.446875	-1.36308	0.0260266	-0.296095	-1.22782	0.14074	-0.982652	-1.97609	9.99e-07	4205	26.2514	61.012	157.54	3646	24.7152	55.9946	155.392	4076	23.7044	54.4033	147.594	3704	23.9423	54.9092	147.054	5701	24.1005	55.0753	150.36	3435	22.1884	51.6253	135.382	3965	23.849	55.7225	144.75	3590	22.5838	56.4972	128.196	3276	21.2652
Fam102a	0.0132663	1.00924	0.937327	-0.123396	-1.0893	0.46455	-0.0409492	-1.02879	0.808234	-0.133473	-1.09693	0.428907	-0.284552	-1.21803	0.0917999	4200	22.3429	51.9281	157.353	3671	21.2049	48.0417	156.458	4435	21.9782	50.4416	160.593	4009	22.0819	50.6424	159.163	6125	22.064	50.4215	161.543	4010	22.0723	51.3552	158.044	4131	21.1732	49.4706	150.811	4040	21.6565	54.1773	144.265	4043	22.3631
Mycbp2	-0.00632	-1.00439	0.971012	0.169363	1.12456	0.329893	0.0757629	1.05392	0.662746	0.152289	1.11133	0.380425	0.391096	1.31139	0.0244117	4194	7.03131	16.3417	157.128	3852	7.01222	15.8868	164.172	4517	7.05449	16.1906	163.563	3802	6.59977	15.1359	150.945	6149	6.98071	15.9526	162.176	4303	7.46435	17.3671	169.592	4567	7.377	17.2361	166.728	5943	10.0399	25.1165	212.219	4586	7.99428
Ttc3	0.0179631	1.01253	0.923747	-0.0686951	-1.04877	0.714313	-0.334386	-1.26084	0.0748772	-0.00122	-1.00084	0.994834	-0.386334	-1.30707	0.0396277	4194	8.21479	19.0923	157.128	3803	8.08827	18.3247	162.084	4577	8.35135	19.1669	165.735	3852	7.81201	17.916	152.93	5964	7.9103	18.0769	157.296	4589	9.30034	21.6389	180.864	4470	8.4356	19.7095	163.187	4539	8.95867	22.4116	162.084	3999	8.14436
Itfg1	-0.0428527	-1.03015	0.814388	0.0410152	1.02884	0.822179	-0.355932	-1.27981	0.0512011	-0.0229336	-1.01602	0.900065	-0.380703	-1.30198	0.037081	4193	14.0885	32.7437	157.091	3631	13.2473	30.0131	154.753	4360	13.647	31.3207	157.878	3804	13.234	30.3507	151.024	5844	13.2965	30.3858	154.131	3826	13.3015	30.9482	150.792	4397	14.2344	33.2582	160.521	4493	15.2122	38.056	160.441	4146	14.4847
Smarca2	0.0101551	1.00706	0.955427	-0.0190529	-1.01329	0.916468	-0.121639	-1.08797	0.503098	-0.031753	-1.02225	0.861236	-0.16229	-1.11906	0.371775	4192	13.2687	30.8382	157.053	3659	12.5756	28.4912	155.946	4378	12.9089	29.6269	158.529	3818	12.5127	28.6965	151.58	5692	12.2	27.8798	150.123	4397	14.4004	33.5051	173.296	4549	13.8728	32.4133	166.071	4595	14.6557	36.6638	164.084	3875	12.7531
Stag2	0.00286	1.00198	0.98583	0.0218226	1.01524	0.891989	-0.183701	-1.13579	0.253019	0.0824672	1.05883	0.607816	-0.0765563	-1.0545	0.633884	4191	16.3474	37.9936	157.016	3877	16.4205	37.2022	165.238	4485	16.2967	37.4022	162.404	3876	15.6539	35.9006	153.883	5999	15.8452	36.21	158.219	4405	17.7783	41.3642	173.612	4522	16.9942	39.7065	165.085	4821	18.9488	47.4038	172.154	4357	17.6708
Scaf11	0.0267652	1.01873	0.877934	-0.0521777	-1.03683	0.764587	-0.0990967	-1.0711	0.569525	0.0339167	1.02379	0.845634	-0.0905926	-1.06481	0.603161	4175	17.4424	40.5387	156.416	3606	16.3583	37.0612	153.688	4396	17.1087	39.2657	159.181	3900	16.8704	38.6904	154.836	6180	17.4834	39.9538	162.993	4064	17.5678	40.8746	160.172	4346	17.4937	40.8735	158.66	4311	18.1487	45.4019	153.942	4156	18.0536
Bex2	-0.18321	-1.13541	0.362323	-0.236363	-1.17802	0.240144	-0.321287	-1.24944	0.110591	-0.171624	-1.12633	0.394377	-0.912483	-1.88228	5.85e-06	4174	149.162	346.673	156.379	3364	130.534	295.736	143.373	4570	152.135	349.161	165.482	3480	128.764	295.306	138.161	5253	127.116	290.49	138.544	3376	124.831	290.44	133.056	3690	127.049	296.847	134.711	2742	98.7389	247.012	97.9145	3224	119.795
Nkx2-2	-0.0137474	-1.00957	0.95024	-0.350611	-1.2751	0.111598	-0.406765	-1.32571	0.0651327	-0.241396	-1.18214	0.27413	-1.01252	-2.01743	4.43e-06	4169	46.7937	108.755	156.191	3637	44.3262	100.425	155.009	4466	46.6963	107.171	161.716	3887	45.173	103.599	154.319	6546	49.7529	113.697	172.646	3588	41.6697	96.952	141.412	3957	42.792	99.9821	144.458	3325	37.6065	94.079	118.733	2915	34.0198
Prdx1	-0.151865	-1.111	0.372564	0.0702723	1.04991	0.679879	0.141759	1.10325	0.404875	0.0565205	1.03995	0.739655	0.116687	1.08424	0.492957	4167	44.1891	102.702	156.116	3571	41.119	93.1588	152.196	4588	45.3234	104.02	166.134	3455	37.9357	87.0015	137.168	5630	40.4285	92.3887	148.487	3585	39.3363	91.5228	141.294	4022	41.0936	96.0139	146.831	4325	46.216	115.617	154.442	4117	45.3952
Ddx39b	-0.0544699	-1.03848	0.758931	-0.132671	-1.09632	0.454846	0.088093	1.06296	0.619657	-0.0515064	-1.03635	0.771587	-0.150554	-1.11	0.396292	4166	35.5366	82.5921	156.079	3815	35.3356	80.0561	162.595	4753	37.7688	86.682	172.108	3935	34.7545	79.7056	156.225	6212	35.8819	81.9988	163.837	3867	34.1306	79.4109	152.408	4030	33.121	77.3861	147.123	3819	32.8263	82.1206	136.373	4130	36.6307
Ap2a1	0.0708409	1.05033	0.695906	-0.0220315	-1.01539	0.903224	-0.297162	-1.22872	0.1011	-0.15576	-1.11401	0.390402	-0.404112	-1.32327	0.0258718	4157	31.1964	72.5048	155.742	3280	26.7276	60.5538	139.793	3961	27.6909	63.5527	143.43	3894	30.2573	69.3918	154.597	6259	31.8066	72.6857	165.077	3584	27.8295	64.7503	141.254	4366	31.5682	73.7581	159.39	4325	32.7059	81.8194	154.442	3925	30.6268
Arid1a	0.0122338	1.00852	0.940484	0.00478	1.00332	0.976718	0.128485	1.09315	0.432621	0.0118455	1.00824	0.942298	0.157345	1.11523	0.336702	4156	11.6863	27.1607	155.704	4215	12.8695	29.157	179.643	4692	12.2905	28.2075	169.899	4255	12.3883	28.4112	168.93	6462	12.3043	28.1183	170.431	4314	12.5515	29.2033	170.025	4387	11.8853	27.7697	160.156	5022	14.2297	35.5979	179.331	4801	14.0369
Scpep1	-0.27468	-1.20973	0.104698	-0.0673488	-1.04779	0.690921	-0.0298674	-1.02092	0.860018	-0.214784	-1.16053	0.204833	-0.58668	-1.50179	0.000533	4156	63.9544	148.639	155.704	3527	58.9335	133.519	150.321	4398	63.0461	144.695	159.254	3318	52.8664	121.244	131.729	4821	50.2365	114.802	127.151	3192	50.8242	118.251	125.804	3446	51.0918	119.374	125.803	3699	57.3581	143.491	132.088	3056	48.8974
Txnrd1	0.0901229	1.06446	0.612432	-0.0891477	-1.06374	0.616216	-0.177156	-1.13065	0.319319	-0.0871168	-1.06225	0.624403	-0.263298	-1.20022	0.139012	4155	39.2391	91.1972	155.667	3741	38.3617	86.9118	159.441	4451	39.1574	89.869	161.173	4239	41.4496	95.0603	168.294	6543	41.842	95.619	172.567	4213	41.1673	95.783	166.045	4531	41.2271	96.3259	165.413	4406	41.9284	104.891	157.334	4305	42.2726
Ywhab	-0.0785878	-1.05598	0.650325	0.0422898	1.02975	0.807254	0.159699	1.11705	0.356594	-0.0129657	-1.00903	0.940307	0.110436	1.07955	0.52389	4152	39.6166	92.0745	155.554	3682	38.1474	86.4264	156.927	4156	36.9405	84.7812	150.491	3820	37.7391	86.5507	151.659	5428	35.0709	80.1454	143.16	3646	35.9956	83.7501	143.698	3942	36.2391	84.6715	143.911	4436	42.6507	106.698	158.406	4171	41.3807
Efcab1	-0.166023	-1.12196	0.401362	-0.0653807	-1.04636	0.741088	-0.576421	-1.49115	0.00361	-0.210185	-1.15684	0.289194	-1.01801	-2.02512	2.77e-07	4151	53.7093	124.828	155.517	3525	49.5242	112.202	150.235	4601	55.4571	127.278	166.604	3637	48.7247	111.745	144.394	5342	46.8046	106.96	140.892	3444	46.1076	107.278	135.736	4037	50.3265	117.586	147.379	3831	49.9487	124.955	136.802	3307	44.4907
Rad23b	-0.0551013	-1.03893	0.752766	-0.0545935	-1.03857	0.754972	0.0348053	1.02442	0.842248	-0.115416	-1.08329	0.509219	-0.190305	-1.14101	0.276648	4151	23.3649	54.3033	155.517	3247	19.8452	44.961	138.387	4271	22.3949	51.3979	154.655	3731	21.7443	49.8682	148.126	5570	21.2302	48.5161	146.905	3471	20.2152	47.0343	136.801	3850	20.8792	48.7835	140.552	3943	22.3642	55.9479	140.801	3766	22.0409
Cenpb	-0.032457	-1.02275	0.852357	-0.267631	-1.20383	0.125041	0.0695361	1.04938	0.690246	-0.117182	-1.08461	0.501737	-0.347734	-1.27256	0.0462468	4150	27.4087	63.7016	155.48	3179	22.7977	51.6503	135.489	3925	24.1484	55.4222	142.126	3293	22.5186	51.6439	130.737	5493	24.5661	56.1395	144.874	3751	25.633	59.6397	147.836	3448	21.9406	51.2635	125.876	2979	19.8256	49.597	106.378	3345	22.9707
Sqle	-0.148728	-1.10859	0.407686	-0.250568	-1.18968	0.163292	-0.15479	-1.11326	0.389365	-0.268303	-1.20439	0.135958	-0.82239	-1.76833	4.82e-06	4148	24.1353	56.0937	155.405	3377	21.3357	48.3378	143.928	4609	24.9821	57.3356	166.894	3635	21.8991	50.2233	144.315	5536	21.8121	49.8458	146.008	3304	19.8915	46.281	130.219	3170	17.7711	41.5216	115.727	3309	19.4011	48.5351	118.162	3348	20.2552
Edem3	0.03865	1.02715	0.840853	-0.147804	-1.10788	0.442546	-0.11088	-1.07989	0.564629	-0.177966	-1.13129	0.355352	-0.398	-1.31768	0.0387593	4146	20.9669	48.73	155.33	3380	18.5602	42.0498	144.055	4565	21.5057	49.3571	165.301	4145	21.7039	49.7756	164.562	5971	20.4474	46.7273	157.481	3941	20.6217	47.98	155.324	4062	19.7918	46.2429	148.292	4088	20.832	52.1148	145.979	3822	20.0971
Gpd2	0.016291	1.01136	0.937531	0.120283	1.08695	0.562691	-0.587428	-1.50257	0.00472	-0.0384932	-1.02704	0.853197	-0.489347	-1.40381	0.0186288	4143	20.4142	47.4455	155.217	3884	20.7806	47.0804	165.536	3848	17.6629	40.5375	139.338	3744	19.1013	43.8068	148.642	6503	21.698	49.5851	171.512	3680	18.762	43.6531	145.038	5308	25.1994	58.8776	193.779	4950	24.5776	61.485	176.76	3783	19.3817
Usp34	-0.0422743	-1.02974	0.811995	-0.0131531	-1.00916	0.941001	-0.200226	-1.14888	0.259932	0.0623626	1.04417	0.725672	-0.193291	-1.14337	0.276824	4141	7.24155	16.8304	155.142	3916	7.43585	16.8466	166.9	4843	7.88949	18.1069	175.367	3963	7.17562	16.4565	157.337	6028	7.13817	16.3124	158.984	4231	7.65565	17.8122	166.754	4341	7.31403	17.089	158.477	4899	8.63275	21.5963	174.939	4064	7.38955
Araf	0.0804595	1.05735	0.66118	-0.0905038	-1.06474	0.621958	-0.266062	-1.20252	0.147312	-0.0994412	-1.07136	0.588228	-0.375548	-1.29733	0.0408963	4136	20.4047	47.4233	154.955	3747	20.0722	45.4753	159.697	4692	21.5633	49.4893	169.899	4210	21.505	49.3195	167.143	6524	21.7947	49.806	172.066	4393	22.4245	52.1746	173.139	4813	22.8774	53.4522	175.708	4399	21.8685	54.7077	157.085	4153	21.3034
Sfpq	-0.169893	-1.12498	0.353485	0.0288854	1.02022	0.874657	0.0478357	1.03371	0.79384	-0.0141789	-1.00988	0.93824	-0.107351	-1.07725	0.557573	4123	28.0513	65.1952	154.468	4197	31.0056	70.246	178.876	5119	32.4439	74.4611	185.361	4115	28.988	66.481	163.371	5642	25.9933	59.4008	148.804	3779	26.603	61.8965	148.94	4082	26.758	62.5193	149.022	4783	32.7911	82.0325	170.797	4213	29.8036
H2afz	-0.268906	-1.20489	0.141137	-0.0178346	-1.01244	0.922278	0.294213	1.22622	0.107243	-0.0606941	-1.04297	0.7395	-0.0532217	-1.03758	0.770723	4122	74.8959	174.069	154.43	3477	68.5988	155.417	148.19	4200	71.0899	163.156	152.084	3134	58.9601	135.219	124.424	4882	60.0669	137.267	128.759	3150	59.2207	137.787	124.149	3237	56.6675	132.402	118.173	3344	61.2254	153.166	119.411	3782	71.4512
Fbxo21	0.127219	1.09219	0.534687	-0.156625	-1.11468	0.444593	-0.406953	-1.32588	0.0471251	-0.130201	-1.09445	0.525578	-0.56656	-1.48099	0.00573	4120	23.9767	55.7251	154.356	3735	23.6017	53.4718	159.185	4360	23.6367	54.2478	157.878	3983	24	55.0414	158.131	7136	28.1212	64.2637	188.207	4274	25.7359	59.8791	168.449	4642	26.0278	60.8132	169.466	4122	24.1721	60.4707	147.193	4064	24.5914
Marcks	-0.0658369	-1.04669	0.714726	0.0442098	1.03112	0.806083	0.0184171	1.01285	0.918518	0.0829102	1.05915	0.644997	0.0797001	1.0568	0.658005	4113	32.7877	76.2033	154.093	3669	31.7587	71.9521	156.373	4494	33.3729	76.5932	162.73	3819	31.5218	72.2919	151.62	5645	30.4722	69.6363	148.883	3847	31.7313	73.8285	151.62	4227	32.4658	75.8553	154.315	4062	32.6293	81.6278	145.051	4667	38.6837
Ncor2	0.077946	1.05551	0.663675	-0.118848	-1.08587	0.50726	-0.0380523	-1.02673	0.831863	-0.0195431	-1.01364	0.913155	-0.0984974	-1.07066	0.582698	4105	12.6279	29.349	153.794	3704	12.3723	28.0305	157.864	4127	11.8266	27.1429	149.44	4292	13.6706	31.352	170.398	6053	12.6089	28.8143	159.644	3975	12.6523	29.4377	156.664	4072	12.0689	28.1985	148.657	4374	13.5585	33.9189	156.192	4010	12.8263
Cul3	-0.000282	-1.0002	0.99871	0.0298691	1.02092	0.863996	-0.263186	-1.20013	0.131277	0.0382866	1.02689	0.826258	-0.195313	-1.14497	0.262878	4103	27.1705	63.1481	153.719	3683	26.4826	59.9986	156.969	4178	25.7735	59.152	151.287	3942	27.0285	61.987	156.503	5879	26.3626	60.2448	155.055	3812	26.1194	60.7713	150.24	4458	28.4432	66.4566	162.748	4652	31.0422	77.6572	166.119	3991	27.48
Preb	0.06242	1.04422	0.746124	-0.0369367	-1.02593	0.848038	-0.0469698	-1.03309	0.807462	-0.262268	-1.19936	0.1737	-0.283755	-1.21736	0.141237	4101	18.3573	42.6648	153.644	2920	14.1926	32.1547	124.45	3968	16.5462	37.9747	143.683	4290	19.8831	45.5998	170.319	5085	15.4133	35.2232	134.113	3455	16.0022	37.2319	136.17	4194	18.0879	42.2618	153.111	4232	19.0888	47.754	151.121	3501	16.2948
Amy2a3	0.283173	1.21687	0.682037	-0.745323	-1.67635	0.280903	1.20507	2.30549	0.0812538	-0.144118	-1.10506	0.834828	0.598803	1.51446	0.386305	4099	35.586	82.7067	153.569	29355	276.722	626.939	1251.11	3697	29.8991	68.6206	133.87	25661	230.666	529.007	1018.78	10227	60.1224	137.394	269.73	14810	133.036	309.531	583.698	16475	137.806	321.979	601.454	9444	82.6175	206.682	337.237	4984	44.9901
Polr2a	0.110009	1.07923	0.490366	0.0378241	1.02656	0.812442	0.0397892	1.02796	0.802811	0.00666	1.00462	0.966675	0.194277	1.14415	0.223025	4092	18.685	43.4266	153.307	3709	18.3898	41.6637	158.077	4375	18.6099	42.7111	158.421	4281	20.2401	46.4185	169.962	6589	20.3735	46.5583	173.78	4136	19.5412	45.4661	163.01	4699	20.673	48.3019	171.547	4919	22.6334	56.6214	175.653	4848	23.0175
Ctage5	0.131416	1.09537	0.478792	-0.0666982	-1.04732	0.719173	-0.146616	-1.10697	0.429335	-0.0797313	-1.05682	0.667385	-0.16163	-1.11855	0.38384	4091	14.1601	32.9101	153.269	3338	12.5454	28.4228	142.265	4322	13.9358	31.9835	156.502	4169	14.941	34.2655	165.515	6316	14.8036	33.8297	166.58	4138	14.8198	34.4808	163.089	4601	15.3437	35.8501	167.969	4539	15.8312	39.6044	162.084	3995	14.3778
Ddx50	-0.152456	-1.11146	0.401802	-0.108457	-1.07807	0.550998	-0.0602996	-1.04268	0.740265	-0.262878	-1.19987	0.148552	-0.584091	-1.49909	0.00133	4091	52.2417	121.417	153.269	3378	46.8392	106.118	143.97	4354	51.7946	118.872	157.66	3664	48.4454	111.104	145.466	4933	42.6566	97.4806	130.104	3396	44.8713	104.401	133.845	3620	44.5387	104.063	132.156	3810	49.0262	122.647	136.052	3119	41.4134
Npepl1	0.0931988	1.06673	0.629286	-0.319153	-1.2476	0.0983801	-0.146589	-1.10695	0.44799	-0.136049	-1.09889	0.481401	-0.508592	-1.42266	0.00848	4091	44.0343	102.342	153.269	3241	37.8793	85.819	138.131	4911	49.2425	113.015	177.829	4172	46.4959	106.633	165.634	7007	51.0718	116.711	184.805	3807	42.3992	98.6492	150.043	3914	40.5904	94.8382	142.889	3886	42.1483	105.441	138.766	3347	37.4589
Robo2	0.0655228	1.04646	0.737451	-0.124372	-1.09003	0.524538	-0.372231	-1.29435	0.0569658	0.326472	1.25394	0.094952	-0.104608	-1.0752	0.592536	4089	7.98924	18.5681	153.194	3633	7.70753	17.4621	154.838	4222	7.68448	17.6364	152.88	4102	8.29837	19.0314	162.855	6156	8.14469	18.6126	162.36	3986	8.05821	18.7488	157.098	4060	7.64285	17.8573	148.219	4053	7.97958	19.9623	144.729	4184	8.49998
Rfk	0.0449128	1.03162	0.802038	-0.0600901	-1.04253	0.737254	-0.242427	-1.18298	0.176008	0.00112	1.00078	0.995018	-0.256486	-1.19457	0.152355	4085	50.642	117.699	153.044	3263	43.9236	99.5128	139.069	3942	45.5244	104.482	142.742	3588	46.0554	105.623	142.449	5901	49.5373	113.205	155.635	3817	48.9614	113.917	150.437	4237	50.6079	118.244	154.68	4068	50.8177	127.129	145.265	3649	47.036
Scp2	0.00686	1.00476	0.969172	-0.15621	-1.11436	0.378555	0.0108324	1.00754	0.951308	0.0146792	1.01023	0.934029	-0.123843	-1.08963	0.48508	4082	37.8736	88.0236	152.932	3564	35.9057	81.3475	151.897	4247	36.7074	84.2462	153.786	3519	33.8058	77.5301	139.709	6298	39.5689	90.4243	166.105	3924	37.6709	87.6479	154.654	4097	36.6244	85.5718	149.569	3611	33.7603	84.4572	128.946	3778	36.4471
Ip6k2	-0.0491984	-1.03469	0.809555	-0.097025	-1.06957	0.634604	-0.560237	-1.47451	0.0061	-0.0389974	-1.0274	0.848722	-0.745457	-1.67651	0.000264	4079	32.3648	75.2203	152.819	4254	36.6504	83.0346	181.305	4991	36.8905	84.6663	180.726	4123	33.872	77.6819	163.689	6243	33.5428	76.6534	164.655	4294	35.2528	82.0219	169.237	4813	36.7939	85.9678	175.708	4188	33.4843	83.7667	149.55	3916	32.3072
Hectd1	0.0501023	1.03534	0.77148	-0.0439609	-1.03094	0.798804	-0.0190512	-1.01329	0.912028	0.00864	1.006	0.960047	-0.00427	-1.00297	0.980232	4074	14.5299	33.7694	152.632	3533	13.6819	30.9975	150.576	4306	14.3062	32.8336	155.922	3939	14.5457	33.3591	156.384	5770	13.9349	31.8446	152.18	4240	15.6466	36.4045	167.109	4062	13.9579	32.6123	148.292	4588	16.4884	41.2486	163.834	4169	15.46
Rasgrf1	0.0458229	1.03227	0.823412	0.0134767	1.00939	0.947659	-0.581438	-1.49634	0.00465	-0.0225603	-1.01576	0.912605	-0.544699	-1.45872	0.00803	4074	11.8834	27.6187	152.632	3335	10.5628	23.9309	142.137	4478	12.1678	27.926	162.15	3810	11.5068	26.3896	151.262	6376	12.5938	28.7798	168.163	3862	11.6559	27.1195	152.211	4964	13.9506	32.5952	181.221	4180	12.286	30.7356	149.264	4075	12.3591
Oxct1	-0.156028	-1.11422	0.377186	0.0879229	1.06284	0.618719	-0.206754	-1.15409	0.241851	-0.0762086	-1.05424	0.666263	-0.351068	-1.2755	0.0469582	4072	35.5044	82.5171	152.557	3349	31.7067	71.8343	142.734	4116	33.4316	76.728	149.042	3245	29.2953	67.1856	128.831	5060	29.8753	68.2722	133.454	3464	31.2511	72.7111	136.525	3947	33.1575	77.4715	144.093	3958	34.7749	86.9952	141.337	3874	35.1214
Esrp1	0.00421	1.00293	0.983804	-0.0556623	-1.03934	0.788582	-0.465583	-1.38088	0.024977	-0.23924	-1.18037	0.249781	-0.756271	-1.68912	0.000273	4070	20.8306	48.4133	152.482	3422	19.0173	43.0855	145.845	4386	20.9115	47.9933	158.819	3811	20.1956	46.3164	151.302	6169	21.3801	48.8587	162.703	3665	19.4086	45.1576	144.447	4473	22.0571	51.5357	163.296	4293	22.1403	55.3878	153.299	3485	18.5459
Rpl35	-0.13459	-1.09778	0.456155	0.0127674	1.00889	0.943646	0.536933	1.45088	0.00292	0.0333049	1.02335	0.853375	0.448415	1.36454	0.0129363	4068	105.78	245.847	152.407	3230	91.1981	206.617	137.662	3852	93.3074	214.147	139.483	3164	85.1857	195.364	125.615	5130	90.3288	206.423	135.3	3307	88.9751	207.016	130.337	3393	85.0053	198.612	123.868	3441	90.1616	225.555	122.875	4142	111.987
Mxd4	0.193199	1.1433	0.289628	-0.148962	-1.10877	0.414109	-0.257626	-1.19551	0.157982	-0.0807299	-1.05755	0.658278	-0.294119	-1.22614	0.10715	4067	33.7726	78.4923	152.37	3629	32.7219	74.1345	154.668	4426	34.2381	78.5789	160.267	4199	36.1032	82.7987	166.706	7215	40.5709	92.7141	190.291	4494	38.6133	89.8406	177.119	4827	38.6197	90.2337	176.22	4186	35.0272	87.6264	149.478	4370	37.732
Cacna2d1	0.187624	1.13889	0.360558	-0.146382	-1.10679	0.475552	-0.373738	-1.29571	0.0686436	-0.0163359	-1.01139	0.936589	-0.348832	-1.27353	0.0893297	4064	10.5625	24.5486	152.258	3640	10.2725	23.2732	155.137	4242	10.2705	23.5715	153.605	4023	10.8261	24.8284	159.719	6578	11.5769	26.456	173.49	4867	13.0884	30.4524	191.82	4739	11.867	27.7268	173.007	4609	12.0707	30.197	164.583	3827	10.3421
Setd3	0.00467	1.00324	0.979477	-0.00469	-1.00326	0.979359	-0.183491	-1.13563	0.31157	-0.161906	-1.11876	0.37209	-0.345423	-1.27052	0.0569303	4064	21.7305	50.5047	152.258	3278	19.0321	43.1189	139.708	3831	19.0825	43.7958	138.722	3516	19.4659	44.6429	139.59	5685	20.5842	47.0398	149.938	3615	20.0003	46.5343	142.476	4123	21.2408	49.6284	150.519	4083	21.9994	55.0352	145.8	3760	20.9046
Amy2a4	0.303716	1.23432	0.660686	-0.766913	-1.70163	0.267681	1.22058	2.3304	0.0777116	-0.147764	-1.10785	0.830879	0.609615	1.52585	0.378265	4058	35.23	81.8795	152.033	29073	274.064	620.917	1239.09	3723	30.1094	69.1032	134.811	25838	232.257	532.656	1025.81	10200	59.9637	137.031	269.018	14936	134.168	312.165	588.664	16351	136.768	319.555	596.927	9458	82.74	206.988	337.737	4818	43.4916
Ghitm	0.192126	1.14245	0.225616	0.0451584	1.0318	0.775613	0.0857202	1.06122	0.588256	-0.0205206	-1.01433	0.896841	0.302484	1.23327	0.056313	4057	42.4919	98.7572	151.995	3065	34.8573	78.9723	130.63	3874	37.798	86.7492	140.279	4067	44.1047	101.149	161.466	6108	43.32	98.9964	161.094	4083	44.248	102.951	160.921	4434	44.7443	104.544	161.872	4582	48.3584	120.977	163.619	4850	52.8179
Mapre2	0.0470799	1.03317	0.790116	-0.102848	-1.07389	0.560908	-0.195602	-1.1452	0.268881	-0.128626	-1.09325	0.467339	-0.379996	-1.30134	0.0317923	4057	12.8325	29.8246	151.995	3549	12.1892	27.6157	151.258	4318	12.7233	29.2008	156.357	3863	12.6515	29.0148	153.367	5928	12.6971	29.0158	156.347	4192	13.7196	31.9211	165.217	4228	12.885	30.1054	154.352	4137	13.1859	32.9867	147.729	3921	12.8956
Pofut2	0.091323	1.06535	0.642018	-0.198607	-1.14759	0.312012	-0.246651	-1.18645	0.209469	-0.213125	-1.1592	0.278435	-0.567061	-1.4815	0.00393	4057	58.9985	137.121	151.995	3390	53.53	121.277	144.482	4097	55.5022	127.381	148.354	4121	62.0508	142.307	163.61	6533	64.3333	147.017	172.303	3499	52.6493	122.498	137.904	4098	57.4181	134.156	149.606	3779	55.3768	138.535	134.945	3593	54.3289
Pafah1b2	-0.00912	-1.00634	0.961106	-0.0691879	-1.04913	0.71128	-0.272148	-1.2076	0.145536	-0.0237883	-1.01663	0.898789	-0.374241	-1.29616	0.0453746	4055	30.8543	71.7097	151.92	3703	30.5943	69.3141	157.822	4412	31.2729	71.7736	159.76	3853	30.3552	69.6164	152.97	5953	30.6724	70.0938	157.006	3972	31.2714	72.7584	156.546	4294	31.4795	73.5509	156.761	4045	31.0141	77.587	144.443	4015	31.765
Prkaca	0.108907	1.07841	0.548201	-0.180799	-1.13351	0.318813	-0.200283	-1.14892	0.269635	-0.169153	-1.1244	0.351377	-0.441328	-1.35785	0.0150447	4054	52.5807	122.205	151.883	3305	46.5453	105.453	140.859	4154	50.19	115.19	150.418	3887	52.1995	119.714	154.319	6206	54.5057	124.559	163.679	4057	54.4454	126.677	159.896	4125	51.5475	120.439	150.592	3895	50.9056	127.349	139.087	3693	49.8035
St18	-0.104186	-1.07489	0.611131	-0.166447	-1.12229	0.416725	-0.518232	-1.4322	0.0115266	-0.09817	-1.07041	0.632539	-0.887036	-1.84937	1.53e-05	4054	20.2384	47.0368	151.883	3738	20.2625	45.9065	159.313	4437	20.6343	47.3571	160.666	3324	17.1815	39.404	131.967	5575	18.8462	43.0681	147.037	4059	20.9664	48.782	159.975	3990	19.1914	44.84	145.663	3766	18.9447	47.3934	134.481	3106	16.1225
Ampd2	0.117385	1.08477	0.556248	-0.10527	-1.0757	0.59765	-0.334761	-1.26117	0.0934033	-0.231806	-1.1743	0.245651	-0.554452	-1.46861	0.00549	4052	25.0299	58.173	151.808	3464	23.2343	52.6394	147.635	4718	27.1491	62.3092	170.841	4613	29.5041	67.6645	183.143	6463	27.0341	61.7793	170.457	3973	25.3934	59.0823	156.586	4726	28.1271	65.7181	172.532	4551	28.3278	70.8667	162.512	3896	25.0234
Zbtb20	0.178645	1.13182	0.376579	-0.106695	-1.07676	0.597339	-0.0822347	-1.05866	0.683922	0.161136	1.11817	0.424891	0.150851	1.11022	0.455225	4051	4.25396	9.88679	151.77	3631	4.14017	9.37993	154.753	3884	3.79943	8.71995	140.641	4307	4.6829	10.7397	170.994	6081	4.32407	9.88154	160.382	4434	4.8177	11.2092	174.755	4431	4.48305	10.4745	161.763	4768	5.04524	12.6215	170.261	3861	4.21569
Spcs1	-0.212365	-1.15859	0.246614	-0.15249	-1.11149	0.405684	-0.0681217	-1.04835	0.710328	-0.241892	-1.18254	0.187376	-0.674869	-1.59645	0.000234	4050	84.5354	196.472	151.733	3230	73.2062	165.855	137.662	4456	86.6437	198.853	161.354	3526	76.2035	174.765	139.987	4929	69.6675	159.207	129.999	3022	65.2666	151.854	119.104	3336	67.0889	156.751	121.788	3291	69.2193	173.164	117.519	3099	67.2579
Atp6v0a1	0.138483	1.10075	0.463576	-0.201933	-1.15024	0.285123	-0.258342	-1.1961	0.17168	-0.180065	-1.13294	0.341002	-0.501857	-1.41604	0.00796	4047	19.9199	46.2967	151.621	3491	18.658	42.2714	148.786	4330	19.8541	45.5666	156.791	4128	21.0379	48.2482	163.887	6569	21.8948	50.0348	173.253	4214	21.4616	49.9342	166.084	4299	20.3874	47.6346	156.944	4172	20.6925	51.7659	148.979	3683	18.8492
Try4	0.335499	1.26181	0.655555	-0.677147	-1.59897	0.367968	0.984051	1.97801	0.19076	-0.126186	-1.0914	0.866762	0.516217	1.4302	0.492503	4047	163.04	378.928	151.621	32580	1425.19	3228.9	1388.56	5352	200.856	460.979	193.798	33600	1401.55	3214.31	1333.97	11097	302.729	691.808	292.676	14242	593.67	1381.28	561.312	20899	811.198	1895.34	762.961	11318	459.458	1149.41	404.156	5630	235.834
Akt1	0.0596323	1.0422	0.728608	-0.0744818	-1.05298	0.664681	0.0686895	1.04876	0.689264	-0.114776	-1.08281	0.503965	-0.0609357	-1.04314	0.722917	4045	31.8522	74.029	151.546	3502	29.9433	67.8391	149.255	4536	33.2738	76.3657	164.251	3981	32.458	74.4391	158.051	6629	35.3473	80.7771	174.835	3845	31.3279	72.8898	151.541	4125	31.2958	73.1217	150.592	4245	33.6833	84.2645	151.585	4426	36.2385
Sipa1l3	0.0460944	1.03247	0.816069	-0.0458068	-1.03226	0.817167	-0.282941	-1.21667	0.153386	-0.14153	-1.10307	0.475333	-0.424183	-1.34181	0.0324043	4045	8.64497	20.0921	151.546	3674	8.52601	19.3164	156.586	4122	8.20656	18.8346	149.259	3923	8.68105	19.9091	155.749	6360	9.20428	21.034	167.741	3772	8.34122	19.4073	148.664	4467	9.19818	21.4913	163.077	4525	9.74494	24.3786	161.584	3716	8.25769
Mapk8ip2	0.0525533	1.0371	0.795557	-0.201519	-1.14991	0.320478	-0.444798	-1.36112	0.0284396	-0.181829	-1.13432	0.370809	-0.775592	-1.71189	0.000134	4043	22.8888	53.1967	151.471	3603	22.1485	50.1794	153.56	4129	21.7757	49.9767	149.513	3914	22.9429	52.6171	155.391	6132	23.5076	53.7204	161.727	3914	22.9273	53.3443	154.26	4167	22.7291	53.1059	152.125	3610	20.594	51.5194	128.91	3607	21.2326
Sars	0.0176509	1.01231	0.92399	0.140841	1.10255	0.446265	-0.052288	-1.03691	0.777268	-0.165059	-1.12121	0.371917	-0.0588551	-1.04164	0.750366	4042	25.3663	58.9549	151.433	2911	19.8365	44.9414	124.067	3935	23.0046	52.7971	142.488	3889	25.2702	57.9544	154.399	5288	22.4719	51.3537	139.467	3283	21.3179	49.5999	129.391	4497	27.191	63.5309	164.172	4754	30.0632	75.2083	169.761	3713	24.2284
Vstm2l	0.363916	1.28691	0.106727	-0.0568424	-1.04019	0.800986	-0.509345	-1.4234	0.0239589	-0.245481	-1.18549	0.276866	-0.447753	-1.36391	0.0473516	4041	95.6723	222.356	151.396	3406	87.5596	198.374	145.164	3882	85.6172	196.498	140.569	4718	115.655	265.242	187.311	8746	140.215	320.425	230.67	3665	89.781	208.891	144.447	5463	124.615	291.159	199.438	4968	118.521	296.5	177.403	4588	112.943
Syt4	0.0461087	1.03248	0.82871	0.136264	1.09906	0.522403	-0.337131	-1.26324	0.113545	-0.269837	-1.20567	0.205597	-0.424596	-1.3422	0.0464478	4036	33.3863	77.5945	151.209	2873	25.8056	58.465	122.447	3760	28.9743	66.4981	136.151	4003	34.2856	78.6304	158.925	4780	26.7752	61.1877	126.069	3507	30.0169	69.8396	138.219	4640	36.9808	86.4045	169.393	4917	40.9857	102.533	175.582	3360	28.8998
Fem1b	-0.0974862	-1.06991	0.578919	-0.0361697	-1.02539	0.836874	-0.264633	-1.20133	0.13208	-0.108885	-1.07839	0.535699	-0.507174	-1.42126	0.00391	4032	20.0541	46.6085	151.059	3433	18.5403	42.0048	146.314	3892	18.0328	41.3866	140.931	3418	17.6021	40.3684	135.699	5259	17.7122	40.4767	138.702	3431	17.657	41.082	135.224	3808	18.2482	42.6364	139.019	3807	19.0801	47.7321	135.945	3485	18.0228
Apoe	0.337705	1.26374	0.392155	0.652429	1.57181	0.0981659	1.02311	2.0323	0.00948	0.378024	1.29956	0.337667	2.39127	5.2462	1.35e-09	4031	64.9744	151.009	151.021	2908	50.8962	115.31	123.939	2716	40.7819	93.5973	98.3476	4166	69.5276	159.454	165.396	4870	53.1552	121.472	128.443	4515	75.3009	175.201	177.947	4805	74.6214	174.351	175.416	6095	98.9961	247.656	217.647	9750	163.407
Baz2a	0.0183687	1.01281	0.916147	-0.023691	-1.01656	0.891961	0.0311423	1.02182	0.858257	0.0125743	1.00875	0.942494	0.0383943	1.02697	0.825771	4030	15.5335	36.102	150.984	3524	14.749	33.4151	150.193	4220	15.1525	34.7761	152.808	3627	14.4751	33.197	143.997	5770	15.0601	34.4159	152.18	4153	16.563	38.5367	163.68	4041	15.007	35.0634	147.525	4344	16.8721	42.2084	155.121	4188	16.7845
Cerk	-0.194859	-1.14461	0.302011	-0.044761	-1.03151	0.81263	-0.312307	-1.24169	0.0982885	-0.159486	-1.11689	0.398849	-0.711413	-1.63741	0.000166	4030	27.0254	62.8109	150.984	3547	25.828	58.5156	151.173	4174	26.0752	59.8445	151.142	3599	24.9895	57.3109	142.885	5517	25.0529	57.2519	145.507	2728	18.9289	44.0414	107.517	3797	24.5329	57.3204	138.617	3618	24.4485	61.162	129.196	3249	22.6545
Cct2	-0.112256	-1.08092	0.523311	0.114988	1.08297	0.513161	0.101866	1.07316	0.562121	-0.00942	-1.00655	0.957228	0.0951776	1.0682	0.588183	4024	66.1839	153.821	150.759	3329	59.4524	134.695	141.882	3916	59.9991	137.702	141.8	3445	58.6668	134.546	136.771	4932	54.9294	125.527	130.078	3431	58.3886	135.851	135.224	3807	60.3279	140.954	138.982	4313	71.4807	178.821	154.014	3981	68.0807
Tmpo	-0.228436	-1.17156	0.177352	-0.00419	-1.00291	0.980268	0.13204	1.09584	0.435409	-0.0414337	-1.02914	0.806545	-0.142019	-1.10345	0.401452	4023	20.0402	46.5763	150.721	3292	17.8063	40.3418	140.305	4160	19.3043	44.3047	150.635	3032	15.6383	35.8648	120.375	4770	16.0901	36.7697	125.805	3323	17.1276	39.8503	130.968	3477	16.6878	38.9904	126.935	3550	17.8195	44.5786	126.767	3424	17.7347
Sec22b	-0.0362231	-1.02543	0.841709	-0.0699071	-1.04965	0.699928	-0.0834459	-1.05955	0.645469	-0.305554	-1.23589	0.09222	-0.49513	-1.40945	0.00637	4019	34.9667	81.2675	150.572	3247	30.6747	69.4963	138.387	4214	34.1538	78.3854	152.591	3919	35.3037	80.9653	155.59	5204	30.6592	70.0636	137.252	3499	31.4988	73.2874	137.904	3969	33.2704	77.7353	144.896	3918	34.3492	85.9303	139.908	3511	31.7618
Ccdc6	0.17531	1.12921	0.38303	0.137532	1.10002	0.493504	-0.253691	-1.19225	0.206535	-0.0515767	-1.0364	0.797367	0.00757	1.00526	0.969937	4017	20.3018	47.1842	150.497	3340	18.3291	41.5261	142.351	3857	18.1589	41.676	139.664	4742	24.8143	56.9091	188.264	6184	21.1636	48.3638	163.099	3477	18.1824	42.3044	137.037	5076	24.7169	57.7504	185.31	5526	28.1422	70.4026	197.329	4326	22.733
Aplp2	0.00978	1.0068	0.955107	0.130762	1.09487	0.451571	0.00782	1.00543	0.964079	0.134865	1.09799	0.437036	0.283228	1.21691	0.102922	4016	35.0825	81.5365	150.459	3393	32.1841	72.916	144.609	3704	30.1422	69.1786	134.123	3670	33.1949	76.129	145.704	5345	31.6178	72.2542	140.971	3692	33.3711	77.6438	145.511	4252	35.7874	83.6162	155.228	4533	39.9023	99.8223	161.87	4363	39.6296
Kdm5c	0.0206462	1.01441	0.907048	-0.0189371	-1.01321	0.914694	0.00713	1.00496	0.967815	-0.148556	-1.10846	0.400606	-0.139715	-1.10169	0.429473	4016	18.2271	42.3623	150.459	3592	17.702	40.1054	153.091	4375	18.4974	42.4528	158.421	4294	20.1788	46.2778	170.478	5840	17.9483	41.0162	154.026	3659	17.183	39.9793	144.21	4408	19.2755	45.0367	160.923	4189	19.158	47.9269	149.586	4254	20.0752
Tardbp	-0.145926	-1.10644	0.410461	0.0600847	1.04253	0.734674	-0.106173	-1.07637	0.549171	0.0146311	1.01019	0.934206	-0.177384	-1.13083	0.316983	4014	16.6149	38.6154	150.384	3962	17.8073	40.344	168.86	4549	17.5406	40.257	164.721	3872	16.5946	38.0578	153.724	5323	14.9199	34.0955	140.39	3638	15.5811	36.2521	143.382	4246	16.9333	39.5642	155.009	4193	17.4889	43.7514	149.728	4231	18.2097
Cdk16	-0.093706	-1.06711	0.602663	-0.146834	-1.10714	0.41478	-0.252619	-1.19137	0.160804	-0.107829	-1.07761	0.549624	-0.600988	-1.51676	0.00085	4011	29.5645	68.712	150.272	3567	28.5484	64.679	152.025	4387	30.1227	69.1336	158.855	3578	27.3065	62.6246	142.052	5540	27.6512	63.1897	146.114	3653	27.8599	64.8211	143.974	3917	27.8171	64.9938	142.998	3686	27.3771	68.4886	131.624	3238	24.816
Nfasc	0.126707	1.0918	0.488522	-0.0581193	-1.04111	0.750628	-0.138749	-1.10095	0.448049	-0.145694	-1.10626	0.425754	-0.215856	-1.16139	0.238165	4008	9.14362	21.251	150.159	3661	9.06884	20.5463	156.032	4434	9.42311	21.6267	160.557	4284	10.1193	23.2074	170.081	6499	10.0398	22.9433	171.407	4265	10.0675	23.4238	168.094	4502	9.89548	23.1205	164.355	4755	10.9309	27.3455	169.797	4346	10.309
Gm11808	-0.121918	-1.08818	0.513843	0.05485	1.03875	0.768957	0.537053	1.45101	0.00399	0.0732593	1.05209	0.694218	0.543244	1.45725	0.00359	4007	256.556	596.272	150.122	3431	238.531	540.414	146.229	4241	252.953	580.544	153.568	3460	229.376	526.049	137.367	5357	232.259	530.766	141.287	3420	226.57	527.154	134.791	3652	225.286	526.374	133.324	3912	252.393	631.404	139.694	4378	291.458
Acin1	-0.0148403	-1.01034	0.928352	-3.24e-05	-1.00002	0.999843	-0.0344846	-1.02419	0.834425	0.0999173	1.07171	0.544583	0.05056	1.03567	0.759263	4003	14.9353	34.7116	149.972	4123	16.7033	37.8428	175.722	4583	15.9289	36.5579	165.952	4520	17.4612	40.0455	179.45	5865	14.8178	33.8621	154.685	3871	14.9439	34.7696	152.566	4234	15.2202	35.5614	154.571	4623	17.3807	43.4807	165.083	4668	18.1091
Slc44a1	-0.0306364	-1.02146	0.865553	-0.190522	-1.14118	0.292484	-0.388309	-1.30886	0.0320491	-0.0619448	-1.04387	0.732521	-0.671412	-1.59263	0.00021	4003	18.5997	43.2284	149.972	3805	19.1972	43.4929	162.169	4657	20.1574	46.2627	168.632	3850	18.5221	42.4785	152.85	6198	19.5011	44.5648	163.468	3914	18.8172	43.7815	154.26	3978	17.8085	41.6089	145.225	3626	16.9771	42.4712	129.481	3854	18.6196
Atp5e	-0.0840144	-1.05996	0.636001	-0.335513	-1.26183	0.0589147	0.156117	1.11428	0.379482	-0.159417	-1.11684	0.369321	-0.422827	-1.34055	0.0172676	3999	73.4886	170.798	149.822	3442	68.6817	155.605	146.698	4273	73.1492	167.883	154.727	3690	70.2108	161.021	146.498	5910	73.5434	168.064	155.872	3124	59.4009	138.207	123.124	3170	56.1266	131.138	115.727	2782	51.5159	128.876	99.3428	3423	65.4054
Cdkn1b	0.00742	1.00516	0.966401	-0.068403	-1.04856	0.697754	-0.150971	-1.11032	0.391426	-0.0157832	-1.011	0.928608	-0.227737	-1.171	0.196158	3996	28.328	65.8383	149.71	3638	28.0037	63.4449	155.051	4128	27.2608	62.5655	149.477	3917	28.751	65.9374	155.51	5707	27.3959	62.6063	150.518	3820	28.02	65.1933	150.555	4245	28.9941	67.7438	154.972	3942	28.1594	70.4455	140.765	3908	28.806
Utrn	-0.0863279	-1.06166	0.629748	0.221325	1.1658	0.216293	-0.293569	-1.22567	0.100946	0.227866	1.1711	0.202896	0.0692933	1.0492	0.698663	3995	10.4116	24.1981	149.672	3966	11.2232	25.4272	169.031	4492	10.9056	25.0292	162.657	3688	9.95181	22.8234	146.419	5706	10.0698	23.0119	150.492	3970	10.7055	24.9082	156.467	5044	12.6654	29.5923	184.142	5301	13.9212	34.8262	189.294	4340	11.7606
Rpl39	-0.150438	-1.10991	0.436664	0.0461887	1.03253	0.811245	0.599651	1.51535	0.00191	0.16528	1.12138	0.391662	0.660682	1.58083	0.000625	3993	89.8552	208.836	149.598	2913	71.1781	161.26	124.152	3828	80.2461	184.171	138.614	2995	69.783	160.04	118.906	4920	74.9716	171.328	129.762	3117	72.5762	168.861	122.849	3231	70.0522	163.675	117.954	3561	80.7479	202.005	127.16	3876	90.6913
Dpp8	0.126093	1.09133	0.487462	0.033381	1.02341	0.85409	-0.267365	-1.20361	0.140807	-0.018795	-1.01311	0.917558	-0.126686	-1.09178	0.485511	3992	25.93	60.2649	149.56	3510	24.756	56.0869	149.596	3996	24.1794	55.4934	144.697	4146	27.8837	63.9482	164.602	5979	26.2983	60.0979	157.692	4114	27.6496	64.3317	162.143	4624	28.9381	67.613	168.809	4892	32.0194	80.102	174.689	4259	28.7645
Rdx	-0.0897394	-1.06418	0.60234	0.0447153	1.03148	0.79513	-0.163682	-1.12014	0.341834	0.0247631	1.01731	0.885649	-0.183943	-1.13598	0.285497	3991	26.6036	61.8304	149.523	3687	26.6866	60.4608	157.14	4324	26.8505	61.6237	156.574	3733	25.7647	59.0886	148.205	5555	25.0743	57.3009	146.509	3564	24.5815	57.1932	140.466	4127	26.5053	61.9289	150.665	4310	28.9501	72.4237	153.906	4040	28.0012
Amy2a2	0.308457	1.23838	0.656125	-0.758581	-1.69183	0.273507	1.21942	2.32853	0.0783611	-0.161126	-1.11816	0.816072	0.608169	1.52432	0.379985	3990	34.6397	80.5074	149.485	28977	273.159	618.866	1235	3748	30.3116	69.5672	135.717	25807	231.978	532.017	1024.57	10217	60.0636	137.26	269.466	14933	134.141	312.102	588.546	16512	138.115	322.702	602.804	9408	82.3026	205.894	335.952	4868	43.9429
Agpat3	0.0637715	1.04519	0.719431	-0.144534	-1.10537	0.415538	-0.277302	-1.21193	0.118444	-0.079381	-1.05656	0.655042	-0.437446	-1.3542	0.0138051	3986	16.9759	39.4544	149.335	3634	16.8052	38.0736	154.881	4238	16.8138	38.5888	153.46	3877	17.0962	39.2084	153.922	6490	18.7166	42.772	171.169	3879	17.0934	39.7708	152.881	4227	17.3448	40.5256	154.315	3907	16.767	41.9454	139.516	3887	17.2127
Cox4i1	-9.19e-05	-1.00006	0.999577	-0.1408	-1.10252	0.416338	0.203251	1.15129	0.240487	-0.022399	-1.01565	0.89701	0.0399604	1.02809	0.817498	3984	82.9432	192.772	149.26	3303	74.6675	169.166	140.774	3946	76.5291	175.64	142.886	3633	78.3134	179.603	144.235	5677	80.0328	182.894	149.727	3520	75.8258	176.422	138.732	3500	70.2054	164.033	127.775	3438	72.1245	180.432	122.768	3977	86.0905
Klhl7	-0.0411066	-1.0289	0.842598	-0.0739265	-1.05258	0.721009	-0.5976	-1.5132	0.00392	-0.0455169	-1.03205	0.826232	-0.75815	-1.69132	0.000253	3981	32.4489	75.4158	149.148	3995	35.3579	80.1064	170.267	4737	35.9682	82.5497	171.529	4005	33.8002	77.5171	159.004	6064	33.4699	76.4867	159.934	4014	33.8531	78.7651	158.202	4769	37.4521	87.5056	174.102	4263	35.0137	87.5928	152.228	3553	30.1121
Aak1	0.0331333	1.02323	0.856758	-0.00947	-1.00659	0.958842	-0.0945573	-1.06774	0.606352	-0.0989533	-1.071	0.589743	-0.169848	-1.12494	0.35488	3977	6.53742	15.1939	148.998	3588	6.4042	14.5093	152.92	4146	6.34875	14.5708	150.128	3807	6.47952	14.8601	151.143	5607	6.24121	14.2627	147.881	4151	7.06019	16.4268	163.601	4238	6.71201	15.6824	154.717	4623	7.65755	19.1567	165.083	3909	6.6812
Fam20c	-0.0692429	-1.04917	0.725876	-0.16226	-1.11904	0.411389	-0.353357	-1.27753	0.0737992	-0.107669	-1.07749	0.586126	-0.692528	-1.61611	0.000459	3977	30.3898	70.6301	148.998	3690	30.6168	69.3651	157.268	4638	33.015	75.7717	167.944	4144	32.7869	75.1933	164.523	5952	30.798	70.3808	156.98	3310	26.1706	60.8904	130.455	4041	29.751	69.5123	147.525	3770	29.0288	72.6205	134.623	3407	27.0696
Fam46c	-0.100978	-1.0725	0.569401	0.070199	1.04986	0.692419	-0.359408	-1.2829	0.0428925	0.0151916	1.01059	0.931823	-0.374995	-1.29684	0.0346719	3976	21.0438	48.9086	148.961	3769	21.6603	49.0734	160.635	4120	20.3134	46.6207	149.187	3646	19.9803	45.8228	144.751	5408	19.3821	44.2928	142.632	3560	19.4958	45.3603	140.308	4303	21.9427	51.2683	157.09	4207	22.437	56.13	150.228	3965	21.8202
Inpp4a	0.246805	1.18658	0.199769	-0.0012	-1.00083	0.995036	-0.517212	-1.43119	0.00721	0.00857	1.00596	0.964499	-0.263032	-1.2	0.172015	3974	16.3196	37.929	148.886	3652	16.2845	36.8939	155.648	4323	16.5377	37.9551	156.538	4471	19.0106	43.5987	177.505	7431	20.6641	47.2223	195.987	4403	18.7087	43.529	173.533	5600	22.157	51.769	204.439	4761	19.7013	49.2861	170.011	4818	20.5724
Kdr	-0.00681	-1.00473	0.970555	-0.0872703	-1.06236	0.636069	0.0597387	1.04228	0.745946	0.022041	1.01539	0.90481	-0.0122984	-1.00856	0.946823	3974	14.2015	33.0062	148.886	3202	12.4248	28.1494	136.469	4010	13.3493	30.6375	145.204	3668	13.572	31.1259	145.625	4957	11.9953	27.4122	130.737	3866	14.2949	33.2595	152.368	3824	13.1663	30.7627	139.603	4137	14.8973	37.268	147.729	3248	12.0687
Lrrc59	-0.078275	-1.05575	0.688074	-0.0712986	-1.05066	0.714617	0.133103	1.09665	0.494697	-0.270437	-1.20617	0.165299	-0.286908	-1.22002	0.141202	3972	41.71	96.9398	148.811	3020	34.4349	78.0154	128.712	4287	41.9365	96.2473	155.234	4337	47.1551	108.145	172.185	4532	32.2261	73.6444	119.528	3004	32.6395	75.9416	118.395	3430	34.7029	81.0822	125.219	3846	40.6963	101.809	137.337	3571	38.9905
Adi1	0.211109	1.15758	0.279599	0.0637747	1.0452	0.743804	-0.545473	-1.4595	0.00521	0.00526	1.00365	0.97851	-0.265328	-1.20191	0.174407	3970	67.9269	157.872	148.736	3257	60.5105	137.092	138.813	3837	61.1577	140.361	138.939	3931	69.6408	159.714	156.066	6602	76.4917	174.802	174.123	4147	73.4173	170.818	163.443	5149	84.8819	198.324	187.975	4879	84.1197	210.44	174.225	4304	76.5705
Birc6	-0.170192	-1.12521	0.370811	0.141703	1.10321	0.456128	-0.0219424	-1.01533	0.90809	0.144165	1.10509	0.447968	0.0937334	1.06713	0.621887	3970	4.97883	11.5715	148.736	3780	5.14742	11.6619	161.103	4479	5.2327	12.0094	162.187	3594	4.66685	10.7029	142.687	5119	4.3472	9.93438	135.01	3599	4.67016	10.8659	141.845	3911	4.72569	11.0414	142.779	5193	6.56251	16.4172	185.438	3765	4.90952
Kdelr1	-0.0506054	-1.0357	0.774059	-0.143207	-1.10436	0.416661	-0.170819	-1.1257	0.332773	-0.159836	-1.11716	0.364978	-0.524468	-1.4384	0.00295	3968	68.3275	158.803	148.661	3481	65.0863	147.459	148.36	4490	72.0241	165.3	162.585	3815	68.0185	155.993	151.461	5579	65.053	148.662	147.142	3685	65.656	152.76	145.235	3818	63.3433	148	139.384	3788	65.7278	164.429	135.266	3560	63.7399
Tvp23b	-0.0439605	-1.03094	0.821647	-0.147515	-1.10766	0.449442	-0.313803	-1.24298	0.107809	-0.200417	-1.14903	0.30473	-0.705695	-1.63093	0.0003	3962	57.2045	132.951	148.436	3411	53.476	121.155	145.377	4379	58.8978	135.175	158.566	3638	54.386	124.729	144.434	5696	55.6895	127.264	150.228	3657	54.6328	127.113	144.131	4051	56.3532	131.668	147.89	3629	52.7981	132.083	129.588	3321	49.8566
Golga3	0.0837777	1.05979	0.65346	-0.0664455	-1.04713	0.721723	-0.137307	-1.09985	0.461773	-0.174235	-1.12837	0.350512	-0.29421	-1.22621	0.115036	3961	10.0876	23.445	148.399	3137	8.67478	19.6535	133.699	4169	9.89059	22.6996	150.961	4040	10.653	24.4316	160.394	5592	9.64355	22.0378	147.485	3837	10.1108	23.5246	151.226	4198	10.3007	24.0672	153.257	4207	10.7962	27.0085	150.228	3774	9.9936
Purb	-0.112339	-1.08098	0.524236	-0.0561381	-1.03968	0.750337	0.0616615	1.04367	0.726629	0.106384	1.07653	0.546136	-0.000432	-1.0003	0.998047	3956	15.3454	35.6649	148.211	3392	14.287	32.3684	144.567	3938	14.23	32.6589	142.597	3207	12.8804	29.5399	127.322	4937	12.968	29.635	130.21	3689	14.8062	34.4492	145.392	3653	13.6525	31.8987	133.36	3634	14.2044	35.5347	129.767	3477	14.0238
Dnajc5	0.0755301	1.05375	0.656448	-0.0752511	-1.05354	0.65756	0.0741175	1.05272	0.662304	-0.05115	-1.03609	0.763029	0.0232466	1.01624	0.89109	3953	18.3463	42.6393	148.099	3205	16.1514	36.5925	136.597	3910	16.9046	38.7973	141.583	3832	18.4143	42.2313	152.136	5594	17.5805	40.1756	147.538	3802	18.2577	42.4798	149.846	3816	17.0636	39.8685	139.311	4143	19.3754	48.4709	147.943	3896	18.8009
Sacm1l	0.0679803	1.04825	0.700794	-0.00162	-1.00113	0.992678	-0.323071	-1.25099	0.0678274	-0.0595907	-1.04217	0.736353	-0.316304	-1.24514	0.0739435	3949	37.1199	86.2718	147.949	3500	35.7231	80.9339	149.17	3974	34.7981	79.8641	143.9	3889	37.85	86.805	154.399	5835	37.1405	84.8749	153.894	3907	37.9993	88.4121	153.984	4416	39.9935	93.4436	161.215	4402	41.6951	104.307	157.192	4011	39.2022
Tor1aip2	0.0617629	1.04374	0.731919	-0.162834	-1.11948	0.366428	-0.161653	-1.11857	0.370057	-0.0614299	-1.0435	0.733417	-0.324153	-1.25193	0.0723246	3949	13.8243	32.1296	147.949	3407	12.9506	29.3408	145.206	4123	13.4455	30.8584	149.296	3571	12.9436	29.6848	141.774	5999	14.2208	32.4978	158.219	4104	14.8654	34.587	161.749	3914	13.2013	30.8445	142.889	3771	13.3024	33.2781	134.659	3777	13.7481
Ran	-0.265732	-1.20225	0.141155	0.073293	1.05212	0.684895	0.306722	1.23689	0.0891547	-0.0762419	-1.05427	0.672408	0.0380414	1.02672	0.833022	3948	48.1483	111.903	147.912	3240	42.9052	97.2056	138.089	3811	43.2963	99.368	137.998	3135	39.5868	90.788	124.464	4523	37.3523	85.3589	119.291	2763	34.8656	81.121	108.897	3119	36.6488	85.6288	113.865	3455	42.4587	106.218	123.375	3744	47.4763
Pfn1	-0.0614247	-1.0435	0.834211	0.463212	1.37861	0.11434	1.12113	2.17518	0.000131	0.0248495	1.01737	0.932403	1.54777	2.92365	1.3e-07	3947	124.14	288.52	147.874	2680	91.5255	207.359	114.221	3050	89.3622	205.093	110.442	2868	93.3972	214.197	113.864	4409	93.9017	214.588	116.284	3219	104.756	243.734	126.869	2802	84.9092	198.388	102.293	4725	149.749	374.622	168.726	6188	202.364
Polr2m	-0.0818507	-1.05837	0.62299	0.0186744	1.01303	0.910685	-0.0844956	-1.06032	0.611696	-0.0041	-1.00284	0.980355	-0.15177	-1.11093	0.36194	3947	52.5446	122.121	147.874	3391	49.0174	111.053	144.524	4038	50.0766	114.929	146.218	3500	48.2434	110.641	138.955	5262	47.435	108.4	138.782	3468	47.7697	111.145	136.682	3947	50.6254	118.285	144.093	3990	53.524	133.9	142.479	3730	51.6306
Stt3b	-0.105495	-1.07586	0.539443	0.0493068	1.03477	0.77423	0.10302	1.07402	0.548712	-0.0707008	-1.05023	0.680547	-0.0238696	-1.01668	0.889525	3946	30.3542	70.5473	147.837	3069	25.6342	58.0766	130.801	3931	28.1691	64.65	142.343	3503	27.9004	63.9866	139.074	4708	24.5237	56.0424	124.17	3260	25.9473	60.3709	128.485	3565	26.4218	61.7336	130.148	4262	33.0362	82.6457	152.192	3433	27.4583
Ptov1	0.00807	1.00561	0.965401	-0.182367	-1.13474	0.326767	-0.389486	-1.30993	0.0363617	-0.169047	-1.12432	0.364086	-0.732834	-1.6619	8.27e-05	3943	30.2015	70.1925	147.724	3879	32.2614	73.0911	165.323	4509	32.1729	73.8391	163.273	3937	31.2231	71.6069	156.304	6225	32.2871	73.7837	164.18	4020	31.8596	74.1271	158.438	4178	30.8327	72.0396	152.526	3944	30.4407	76.1525	140.837	3602	28.6869
Snap25	0.0827847	1.05906	0.656948	-0.358435	-1.28203	0.0545608	-0.183751	-1.13583	0.324704	-0.278695	-1.2131	0.13552	-0.738097	-1.66797	7.67e-05	3939	18.7174	43.5018	147.574	3566	18.3993	41.6854	151.983	4240	18.7687	43.0754	153.532	3475	17.0971	39.2104	137.962	6400	20.5933	47.0607	168.796	4390	21.5843	50.2196	173.021	3798	17.3882	40.6271	138.654	3381	16.189	40.4995	120.733	3215	15.8847
Anp32e	-0.0852605	-1.06088	0.614351	0.023999	1.01677	0.887203	0.0287403	1.02012	0.865056	-0.0466549	-1.03287	0.782586	-0.079176	-1.05641	0.639755	3934	35.5997	82.7387	147.387	3230	31.7377	71.9047	137.662	3834	32.3201	74.1768	138.831	3160	29.6079	67.9026	125.456	5072	31.0798	71.0248	133.77	3561	33.3424	77.577	140.348	3693	32.1982	75.2302	134.821	3800	34.6506	86.6844	135.695	3800	35.7547
Osbp	0.0927291	1.06639	0.621824	-0.148714	-1.10858	0.42886	-0.102393	-1.07355	0.585999	-0.240628	-1.18151	0.200723	-0.399005	-1.3186	0.0339108	3926	27.6737	64.3176	147.087	3317	25.3878	57.5183	141.37	4287	28.15	64.6063	155.234	4414	32.215	73.8818	175.242	5874	28.0375	64.0723	154.923	3630	26.4751	61.5989	143.067	4039	27.4304	64.0903	147.452	4146	29.4484	73.6703	148.05	3675	26.9347
Baz1b	-0.00589	-1.00409	0.971607	0.0341841	1.02398	0.836359	-0.0510031	-1.03599	0.757884	-0.0337876	-1.0237	0.838167	-0.0564988	-1.03994	0.732848	3922	11.7251	27.2509	146.938	3929	12.7542	28.8959	167.454	4509	12.5574	28.8201	163.273	4120	12.7531	29.248	163.57	5627	11.3913	26.032	148.408	4159	12.8651	29.9329	163.916	4269	12.2964	28.7302	155.849	4807	14.4811	36.2268	171.654	4464	13.8763
Cpq	0.0694431	1.04931	0.699885	0.0546813	1.03863	0.761381	-0.281656	-1.21559	0.117828	-0.0494452	-1.03487	0.783727	-0.206977	-1.15427	0.250726	3918	65.7474	152.806	146.788	3165	57.6699	130.656	134.892	3792	59.2776	136.046	137.31	3744	65.0517	149.189	148.642	5517	62.6909	143.264	145.507	3693	64.1219	149.191	145.55	4258	68.8431	160.85	155.447	4521	76.4476	191.247	161.441	3911	68.2401
Mapk8ip3	-0.0413518	-1.02908	0.81795	0.10748	1.07734	0.549527	-0.206228	-1.15367	0.250788	-0.00898	-1.00624	0.960121	-0.149079	-1.10886	0.406615	3912	8.67142	20.1536	146.563	3409	8.20503	18.5892	145.291	4352	8.98646	20.6246	157.588	3777	8.66857	19.8804	149.952	5564	8.35153	19.0852	146.747	3554	8.15121	18.9652	140.072	4458	9.52078	22.245	162.748	4425	9.88371	24.7258	158.013	4192	9.66164
Ankrd17	-0.0299993	-1.02101	0.865896	0.0155664	1.01085	0.930161	-0.0885195	-1.06328	0.61816	-0.0164103	-1.01144	0.926368	-0.119363	-1.08625	0.501609	3911	10.3439	24.0407	146.525	3652	10.4879	23.7614	155.648	4287	10.5623	24.2413	155.234	3690	10.1049	23.1746	146.498	5499	9.84847	22.5061	145.032	3972	10.8698	25.2904	156.546	3901	9.94065	23.226	142.414	4621	12.3154	30.8091	165.012	4068	11.1871
Creld2	-0.990298	-1.98659	6.76e-08	0.328475	1.25569	0.0737707	-0.12345	-1.08934	0.501122	-0.327575	-1.2549	0.0745115	-1.11285	-2.16272	1.32e-09	3905	92.3847	214.715	146.301	3212	82.5118	186.938	136.895	4334	95.5159	219.216	156.936	2133	52.2491	119.828	84.6831	2737	43.8471	100.201	72.1865	1642	40.1944	93.5192	64.7152	2647	60.3356	140.972	96.6342	2777	66.2018	165.615	99.1643	2306	56.7252
Spop	-0.0129112	-1.00899	0.939984	0.0625777	1.04433	0.715083	0.0197475	1.01378	0.908248	0.0274622	1.01922	0.872616	0.0968761	1.06946	0.571954	3905	39.8901	92.7101	146.301	3221	35.7269	80.9426	137.279	3443	32.7634	75.1943	124.673	3208	33.9302	77.8154	127.362	5081	35.1464	80.3178	134.008	3633	38.3992	89.3425	143.185	3932	38.6988	90.4187	143.546	3947	40.6281	101.638	140.944	3860	40.9986
4833439L19Rik	0.108385	1.07802	0.560352	-0.158661	-1.11625	0.393924	-0.357865	-1.28153	0.0546477	-0.104329	-1.07499	0.575562	-0.51247	-1.42649	0.00595	3904	39.5295	91.872	146.263	3335	36.6664	83.0711	142.137	3881	36.6069	84.0154	140.533	3778	39.6079	90.8365	149.992	5835	40.0073	91.4263	153.894	4022	42.1373	98.0397	158.517	4194	40.9148	95.5962	153.111	3804	38.8121	97.0951	135.838	3506	36.9114
Idh2	0.0200326	1.01398	0.916038	-0.167288	-1.12295	0.37868	-0.393458	-1.31354	0.0385443	-0.115915	-1.08366	0.542453	-0.656629	-1.5764	0.000556	3901	48.6413	113.049	146.151	3475	47.0485	106.592	148.104	4093	47.5422	109.113	148.209	3327	42.9527	98.5075	132.087	6343	53.5564	122.389	167.292	3784	48.8195	113.587	149.137	4008	48.1501	112.501	146.32	3639	45.7221	114.382	129.946	3449	44.7157
Rnf14	0.0313336	1.02196	0.860746	-0.0896511	-1.06411	0.615687	-0.0820291	-1.05851	0.64603	-0.197454	-1.14667	0.26904	-0.337801	-1.26383	0.0587173	3901	35.8133	83.235	146.151	3232	32.2182	72.9931	137.748	4077	34.8672	80.0226	147.63	3676	34.9424	80.1366	145.942	5584	34.7137	79.3291	147.274	3751	35.631	82.9018	147.836	3804	33.6472	78.6157	138.873	4038	37.3551	93.4501	144.194	3677	35.0994
Clock	-0.100118	-1.07186	0.618611	-0.0140603	-1.00979	0.944264	-0.446955	-1.36316	0.0263306	0.0183041	1.01277	0.927549	-0.542829	-1.45683	0.00698	3900	9.16816	21.3081	146.113	3800	9.6998	21.9758	161.956	4440	9.72319	22.3154	160.774	3954	9.62417	22.072	156.979	5899	9.39039	21.4593	155.582	3166	7.7009	17.9175	124.78	4211	9.5377	22.2845	153.731	4214	9.98223	24.9722	150.478	3608	8.81905
Pkn1	0.0211895	1.0148	0.902716	-0.0347319	-1.02437	0.841176	0.236055	1.17777	0.172946	0.00818	1.00568	0.962317	0.230691	1.1734	0.183023	3900	11.8593	27.5628	146.113	3176	10.4867	23.7585	135.361	3904	11.059	25.3811	141.366	3669	11.5519	26.493	145.664	5402	11.1234	25.4197	142.474	3580	11.264	26.2076	141.097	3641	10.6674	24.924	132.922	3875	11.8736	29.7039	138.373	4132	13.0645
Azin1	-0.223385	-1.16747	0.172769	-0.103942	-1.07471	0.526061	-0.0374428	-1.02629	0.819332	-0.134048	-1.09737	0.413545	-0.498818	-1.41305	0.00234	3899	20.1924	46.93	146.076	3382	19.0183	43.0876	144.141	4518	21.7967	50.0249	163.599	3524	18.8965	43.337	139.908	4715	16.535	37.7865	124.355	3165	16.9599	39.4601	124.74	3339	16.6607	38.9272	121.897	3366	17.5657	43.9435	120.197	3349	18.0339
Stat1	-0.0180787	-1.01261	0.974729	1.48715	2.80334	0.00914	1.26992	2.41148	0.0259552	-0.156912	-1.1149	0.783177	2.58208	5.98802	6e-06	3894	17.6858	41.1043	145.888	1371	6.76127	15.3183	58.4319	1022	4.32402	9.92394	37.0071	1046	4.91892	11.281	41.5277	2308	7.09827	16.2212	60.8719	3449	16.2082	37.7113	135.933	1270	5.55743	12.9848	46.364	8455	38.6953	96.8029	301.921	8949	42.2612
Rundc3a	0.0769622	1.05479	0.690751	-0.273734	-1.20893	0.15713	-0.337936	-1.26395	0.0809276	-0.278231	-1.21271	0.151104	-0.812939	-1.75679	2.71e-05	3891	42.6933	99.2251	145.776	3696	44.0344	99.7638	157.523	4453	45.5155	104.461	161.245	3953	44.9091	102.994	156.94	6637	49.3125	112.691	175.046	4007	45.4915	105.844	157.926	4138	43.7451	102.209	151.066	3575	39.5266	98.8826	127.66	3542	40.4096
Sh3pxd2a	0.331337	1.25818	0.0908182	-0.361898	-1.28512	0.0647088	-0.204671	-1.15242	0.296376	0.184678	1.13656	0.345992	-0.0505535	-1.03566	0.796448	3885	11.9808	27.8451	145.551	4020	13.4612	30.4975	171.332	6134	17.6217	40.443	222.115	5734	18.3089	41.9895	227.648	9530	19.901	45.4786	251.347	5052	16.1203	37.5066	199.112	4453	13.2309	30.9136	162.566	4403	13.6823	34.2286	157.227	5818	18.6555
Pip4k2c	0.119047	1.08602	0.518147	-0.0625153	-1.04428	0.734273	-0.223316	-1.16741	0.225399	-0.105606	-1.07595	0.566575	-0.27239	-1.20781	0.139452	3883	37.1377	86.3133	145.476	3023	31.3941	71.1261	128.84	3740	33.3218	76.4758	135.427	3651	36.155	82.9177	144.95	5840	37.8223	86.4331	154.026	3704	36.6549	85.2841	145.984	4114	37.91	88.5755	150.19	3754	36.1791	90.5082	134.052	3971	39.4899
Casc4	0.112613	1.08118	0.563886	-0.289103	-1.22188	0.138524	-0.35276	-1.277	0.070919	-0.137092	-1.09969	0.483059	-0.666341	-1.58704	0.000648	3877	21.357	49.6366	145.252	3322	19.8703	45.018	141.583	3984	20.4443	46.921	144.262	3532	20.1453	46.2011	140.225	6291	23.4666	53.6269	165.921	4057	23.1239	53.8019	159.896	3921	20.8105	48.623	143.144	3218	17.8626	44.6864	114.912	3453	19.7778
Sdcbp	-0.0775916	-1.05525	0.656502	0.130657	1.09479	0.45376	0.173074	1.12746	0.320621	-0.0233568	-1.01632	0.89332	0.202783	1.15092	0.244758	3872	18.0979	42.062	145.064	3329	16.8954	38.278	141.882	3807	16.5761	38.0434	137.853	3387	16.3914	37.592	134.469	4814	15.2365	34.8191	126.966	3588	17.3523	40.3733	141.412	3811	17.1622	40.0989	139.128	4320	20.3466	50.9005	154.263	4121	20.0278
Usp19	0.118047	1.08526	0.50363	-0.0852364	-1.06086	0.629071	-0.0778405	-1.05544	0.659127	-0.0877966	-1.06275	0.618815	-0.132826	-1.09644	0.451844	3870	20.3924	47.3949	144.989	3222	18.4351	41.7663	137.321	4187	20.5527	47.1699	151.613	4099	22.3638	51.2889	162.736	5905	21.07	48.1501	155.74	3872	21.1109	49.1182	152.605	4307	21.8662	51.0898	157.236	4065	21.5841	53.9963	145.158	3963	21.713
Nbea	0.0573873	1.04058	0.787884	-0.205055	-1.15273	0.336381	-0.329771	-1.25681	0.122288	-0.164128	-1.12049	0.442097	-0.641567	-1.56002	0.00265	3869	6.32029	14.6892	144.952	3398	6.0273	13.6554	144.823	4333	6.59379	15.1332	156.9	3724	6.29879	14.4456	147.848	5885	6.50987	14.8766	155.213	4104	6.93679	16.1397	161.749	3943	6.20592	14.4999	143.947	3962	6.52181	16.3154	141.48	3296	5.59839
Cbx5	-0.0481156	-1.03391	0.780489	-0.0811091	-1.05783	0.63853	-0.155402	-1.11373	0.368179	0.00805	1.0056	0.962808	-0.276574	-1.21132	0.109256	3868	13.8595	32.2114	144.914	3435	13.3644	30.2783	146.399	4291	14.3228	32.8718	155.379	3673	13.6267	31.2514	145.823	5330	12.9323	29.5534	140.575	3702	13.7249	31.9335	145.905	3829	13.2187	30.885	139.785	3871	13.9765	34.9647	138.23	3651	13.6023
D17Wsu92e	0.0631383	1.04474	0.712254	0.00129	1.0009	0.993978	-0.0870301	-1.06218	0.611	-0.0479346	-1.03378	0.779351	-0.0705348	-1.05011	0.680318	3868	29.3691	68.2579	144.914	3430	28.2787	64.068	146.186	3974	28.1087	64.5114	143.9	3820	30.0315	68.874	151.659	5744	29.5329	67.4897	151.494	3838	30.1524	70.1549	151.265	4188	30.6374	71.5833	152.892	4446	34.0165	85.098	158.763	4006	31.6266
Impad1	-0.0126098	-1.00878	0.944787	-0.151527	-1.11074	0.405343	-0.328368	-1.25559	0.0715203	-0.021101	-1.01473	0.907841	-0.513606	-1.42761	0.00482	3866	19.0668	44.3139	144.839	3744	20.05	45.425	159.569	4372	20.0865	46.1	158.312	3628	18.5265	42.4885	144.037	6081	20.3085	46.4099	160.382	3911	19.958	46.4358	154.142	4073	19.354	45.2201	148.693	3738	18.5768	46.473	133.481	3659	18.7636
Cdh2	0.148017	1.10805	0.450935	-0.264988	-1.20163	0.177153	-0.49424	-1.40858	0.0119111	-0.0434466	-1.03057	0.825161	-0.654658	-1.57424	0.000867	3864	15.4587	35.9281	144.765	3797	16.4944	37.3696	161.828	4428	16.5025	37.8745	160.34	4010	16.6107	38.0949	159.203	6759	18.3107	41.8443	178.264	4564	18.8927	43.9572	179.878	4490	17.307	40.4373	163.917	3783	15.2506	38.152	135.088	3681	15.3122
Anxa4	-0.0745234	-1.05301	0.663762	-0.239304	-1.18042	0.16292	-0.0269447	-1.01885	0.875187	-0.0906254	-1.06483	0.59726	-0.431397	-1.34854	0.0118946	3863	26.8369	62.3727	144.727	3581	27.013	61.2005	152.622	4619	29.8926	68.6056	167.256	3332	23.9674	54.9667	132.285	5946	27.9718	63.9222	156.822	3852	27.689	64.4233	151.817	3428	22.9451	53.6104	125.146	3330	23.3113	58.3173	118.911	3631	26.2284
Sel1l	0.0120531	1.00839	0.95267	0.0560929	1.03965	0.78232	0.0462269	1.03256	0.81982	-0.138425	-1.1007	0.495157	-0.0240524	-1.01681	0.905705	3859	14.5562	33.8306	144.577	3397	13.9133	31.5218	144.78	3949	13.8761	31.8467	142.995	3934	15.3644	35.2367	156.185	5198	13.2769	30.3409	137.094	3622	14.1363	32.8905	142.752	4149	15.0785	35.2304	151.468	4486	17.0509	42.6558	160.191	3962	15.5391
Elovl5	0.0821166	1.05857	0.652948	0.0243282	1.01701	0.893975	-0.183713	-1.1358	0.314212	-0.123052	-1.08904	0.500363	-0.200321	-1.14895	0.272803	3858	35.3481	82.1539	144.54	3112	30.9603	70.1433	132.633	3657	31.2131	71.6363	132.422	3557	33.744	77.3883	141.218	6035	37.4428	85.5658	159.169	3373	31.9767	74.3994	132.938	4255	37.5616	87.7616	155.337	3996	36.8931	92.2943	142.694	4000	38.1067
Cpd	0.031984	1.02242	0.859326	0.0111959	1.00779	0.950517	-0.160183	-1.11743	0.374605	-0.00884	-1.00615	0.960914	-0.125845	-1.09115	0.485619	3855	14.9303	34.7001	144.427	3362	14.1385	32.032	143.288	4071	14.6877	33.7093	147.413	3677	14.7451	33.8162	145.982	5470	14.3456	32.7831	144.267	3926	15.7328	36.6052	154.733	4101	15.3029	35.7548	149.715	4388	17.1248	42.8406	156.692	3972	15.9953
Yme1l1	0.0162585	1.01133	0.925171	1.22e-05	1.00001	0.999944	-0.127646	-1.09251	0.460749	-0.0689379	-1.04894	0.690385	-0.180313	-1.13313	0.297654	3847	15.5002	36.0246	144.128	3348	14.6474	33.1851	142.692	4059	15.235	34.9654	146.978	3792	15.8195	36.2803	150.548	5628	15.3552	35.0904	148.435	3544	14.7748	34.3762	139.678	4174	16.2035	37.8589	152.38	4233	17.1861	42.9941	151.157	3784	15.8527
Atp6v1e1	0.137619	1.10009	0.441518	-0.0584962	-1.04138	0.74347	-0.264111	-1.2009	0.139639	-0.125374	-1.09079	0.483389	-0.310363	-1.24002	0.0828183	3846	30.1968	70.1815	144.09	2972	25.3374	57.4041	126.666	3668	26.828	61.5722	132.82	3576	29.0709	66.6709	141.972	5767	30.6612	70.0681	152.101	3803	30.8952	71.8831	149.885	4188	31.681	74.0217	152.892	3931	31.1007	77.8036	140.373	3725	30.4099
Derl1	0.0203521	1.01421	0.906618	0.00651	1.00453	0.970042	-0.0427836	-1.0301	0.805122	-0.143396	-1.1045	0.408305	-0.159314	-1.11676	0.358544	3844	39.4417	91.6681	144.015	3037	33.836	76.6585	129.437	3999	38.2236	87.726	144.806	3572	37.9484	87.0305	141.813	5500	38.214	87.3282	145.059	3485	36.9989	86.0844	137.352	4015	39.6916	92.7383	146.576	4161	43.0215	107.626	148.586	3668	39.1327
6430548M08Rik	0.147377	1.10755	0.492294	-0.00551	-1.00383	0.979495	-0.231144	-1.17377	0.281378	-0.31698	-1.24572	0.139835	-0.406263	-1.32525	0.058532	3842	18.7111	43.4872	143.94	2740	14.4895	32.8273	116.779	3779	17.1446	39.348	136.839	4481	22.5957	51.8208	177.902	5181	17.0861	39.0458	136.645	3193	16.0899	37.436	125.844	4417	20.7257	48.4251	161.252	4437	21.7744	54.4724	158.441	3329	16.8575
Rab5b	0.0843561	1.06021	0.627913	-0.07541	-1.05366	0.664745	-0.202916	-1.15102	0.243671	-0.0135649	-1.00945	0.937885	-0.207534	-1.15471	0.233264	3841	39.1495	90.989	143.903	3370	37.297	84.4997	143.629	3948	37.4859	86.0327	142.959	3677	38.8047	88.9946	145.982	5983	41.2942	94.367	157.797	3867	40.7821	94.8867	152.408	4032	39.5953	92.5132	147.196	4081	41.9145	104.856	145.729	3924	41.5862
Alg2	0.124411	1.09006	0.523042	-0.0789274	-1.05623	0.685273	-0.297971	-1.22941	0.126143	-0.213993	-1.15989	0.272328	-0.46648	-1.38173	0.016725	3840	35.9174	83.4771	143.865	2982	30.2861	68.6159	127.093	3882	33.825	77.6308	140.569	3944	38.1962	87.5989	156.582	5453	34.538	78.9276	143.819	3762	36.4088	84.7114	148.27	4142	37.3272	87.2138	151.212	4131	38.9354	97.4035	147.514	3526	34.2921
Ppp1r2	-0.0834315	-1.05954	0.617336	-0.0982016	-1.07044	0.55655	-0.174909	-1.12889	0.295114	-0.161135	-1.11817	0.335019	-0.517678	-1.43165	0.00195	3840	27.9088	64.864	143.865	3143	24.8037	56.195	133.954	3910	26.4725	60.7563	141.583	3401	25.5933	58.6954	135.024	5067	24.9373	56.9876	133.639	3227	24.2673	56.4622	127.184	3684	25.7971	60.2741	134.492	3425	25.0834	62.7504	122.304	3163	23.9027
St13	0.0981154	1.07037	0.595919	0.199166	1.14803	0.281409	-0.315588	-1.24452	0.0878364	-0.0120834	-1.00841	0.947905	-0.0303892	-1.02129	0.869541	3836	35.8074	83.2213	143.716	3289	33.3364	75.5267	140.177	3786	32.9217	75.5577	137.093	4272	41.289	94.6918	169.604	5372	33.9561	77.5977	141.683	3538	34.1716	79.5061	139.441	4883	43.9159	102.608	178.264	4988	46.9176	117.372	178.117	4503	43.7053
Pgk1	-0.255475	-1.19373	0.132203	0.141724	1.10322	0.403636	0.183806	1.13588	0.278233	-0.0799807	-1.057	0.63686	-0.00993	-1.0069	0.953318	3834	55.1344	128.14	143.641	2855	44.5798	101	121.68	3662	49.0565	112.588	132.603	2850	42.435	97.3201	113.149	4197	40.8693	93.396	110.693	2781	41.3794	96.2765	109.606	3174	43.9763	102.749	115.873	3489	50.5576	126.479	124.589	3564	53.29
Hnrnpm	-0.063669	-1.04512	0.71867	0.0746958	1.05314	0.672498	0.186997	1.13839	0.289602	-0.0319115	-1.02237	0.856515	0.166113	1.12203	0.347004	3833	26.3113	61.1511	143.603	3542	26.4006	59.8128	150.96	4267	27.2856	62.6224	154.51	3723	26.4609	60.6853	147.808	5348	24.8589	56.8085	141.05	3574	25.3846	59.0618	140.86	3770	24.9336	58.2566	137.632	4508	31.1819	78.0068	160.977	4306	30.7337
Cox6a1	-0.128857	-1.09343	0.444773	-0.142203	-1.10359	0.399255	0.205752	1.15329	0.222369	-0.117644	-1.08496	0.485096	-0.182952	-1.1352	0.277867	3830	176.058	409.183	143.491	3108	155.131	351.463	132.463	3765	161.224	370.02	136.332	3259	155.113	355.736	129.387	5165	160.773	367.405	136.223	2821	134.175	312.182	111.182	3090	136.853	319.754	112.807	2983	138.173	345.665	106.52	3424	163.654
[truncated: 47,691 more rows]
[truncated: 26 more columns]
